# Supplementary material for: Genetic transitions in the Neolithic and Bronze Age at Mas d’en Boixos (Catalonia, Spain)
Source: iScience. 2025 Jun 11;28(7):112871. doi: 10.1016/j.isci.2025.112871 (PMC12273517; doi:10.1016/j.isci.2025.112871)
Supplement: Table S1. Shotgun sequencing metrics [file mmc2.xlsx]

## Sheet: Table.S1.Shotgun_Screening
ACAD ID	Library ID	Archaoelogical ID	Bone	Chronology	Dates	Nr. Reads Into Mapping	Nr. Mapped Reads	Endogenous DNA (%)	Nr. Mapped Reads Post-Filter	Endogenous DNA Post Filtering (%)	% Dup. Mapped Reads	Nr. Dedup. Mapped Reads	Endogenous DNA Post Dedup (%)	Genome reads	Genome coverage	≥ 1X	≥ 2X	MT genome reads	MT genome coverage	MT to Nuclear Ratio	5 Prime C>T 1st base	5 Prime C>T 2nd base	3 Prime G>A 1st base	3 Prime G>A 2nd base	Mean read length (bp)	Median read length (bp)	Read length std. dev. (bp)	Number of SNPs left after removing sites with no data in a 5 base pair surrounding region (ANGSD)	Contamination Estimate (Method1_Method_of_Moments) (ANGSD)	Estimate Error (Method1_Method_of_Moments) (ANGSD)	Contamination Estimate (Method1_Maximum_Likelihood) (ANGSD)	Estimate Error (Method1_Maximum_Likelihood) (ANGSD)	Contamination Estimate (Method2_Method_of_Moments) (ANGSD)	Estimate Error (Method2_Method_of_Moments) (ANGSD)	Contamination Estimate (Method2_Maximum_Likelihood) (ANGSD)	Estimate Error (Method2_Maximum_Likelihood) (ANGSD)	Genetic Sex (see Table S4)	Notes
MDB_24195	LP110_3	103_E35	tooth	Early Bronze Age	-	2505336	136563	5.45	103073	4.11	0.152	87390	3.48815	87354	0.0 X	0.001	0	36	0.1 X	83.8	0.106	0.011	0.108	0.012	52.42	49	16.78	0	N/A	N/A	1.3	N/A	N/A	N/A	1.3	N/A	M	Selected for Deep Shotgun Sequencing and enrichment
MDB_24197	LP110_5	463A_E35	tooth	Early Bronze Age	-	3691250	91300	2.47	63474	1.72	0.151	53893	1.46002	53870	0.0 X	0.001	0	23	0.1 X	95.4	0.136	0.014	0.142	0.014	48.58	47	13.41	0	N/A	N/A	1.3	N/A	N/A	N/A	1.3	N/A	M	Selected for Deep Shotgun Sequencing and enrichment
MDB_24194	LP110_2	216_E35	tooth	Early Bronze Age	-	4437794	41250	0.93	29679	0.67	0.153	25147	0.566655	25142	0.0 X	0	0	5	0.0 X	43.7	0.146	0.017	0.159	0.015	52.69	51	15.17	0	N/A	N/A	1.3	N/A	N/A	N/A	1.3	N/A	M	Selected for Deep Shotgun Sequencing and enrichment
MDB_24233	LP110_26	IND_8_E35	tooth	Early Bronze Age	-	4001719	21979	0.55	16259	0.41	0.15	13821	0.345377	13812	0.0 X	0	0	9	0.0 X	138.8	0.109	0.011	0.107	0.013	57.08	54	19.09	0	N/A	N/A	1.3	N/A	N/A	N/A	1.3	N/A	M	Selected for Deep Shotgun Sequencing and enrichment
MDB_24212	LP110_6	701_E35	tooth	Early Bronze Age	-	3884577	11920	0.31	7954	0.2	0.174	6568	0.169079	6558	0.0 X	0	0	10	0.0 X	358.6	0.1	0.014	0.094	0.016	54.61	51	20.5	0	N/A	N/A	1.3	N/A	N/A	N/A	1.3	N/A	F	Selected for Deep Shotgun Sequencing and enrichment
MDB_24215	LP110_9	104_E35	tooth	Early Bronze Age	-	4849943	13106	0.27	9211	0.19	0.162	7719	0.159157	7683	0.0 X	0	0	36	0.1 X	884.5	0.08	0.011	0.081	0.016	55.09	52	21.47	0	N/A	N/A	1.3	N/A	N/A	N/A	1.3	N/A	F	Selected for Deep Shotgun Sequencing and enrichment
MDB_24227	LP110_21	IND_1_E88	tooth	Mid-Neolithic	3,715–3,638 cal BCE (4,908 ± 33 BP)	3663321	3661	0.1	2169	0.06	0.161	1820	0.0496817	1811	0.0 X	0	0	9	0.0 X	1169.8	0.112	0.019	0.119	0.003	55.96	49	27.45	0	N/A	N/A	N/A	N/A	N/A	N/A	N/A	N/A	M	Selected for Deep Shotgun Sequencing and enrichment
MDB_24228	LP110_22	IND_2_E88	tooth	Mid-Neolithic	3,810–3,696 cal BCE (4,994 ± 33 BP)	3496421	89403	2.56	62286	1.78	0.132	54082	1.54678	54056	0.0 X	0.001	0	26	0.1 X	117.6	0.213	0.024	0.204	0.022	40.66	38	10.14	0	N/A	N/A	1.3	N/A	N/A	N/A	1.3	N/A	F	Selected for enrichment
MDB_24213	LP110_7	640_E35	tooth	Early Bronze Age	-	4767077	6053	0.13	3913	0.08	0.184	3193	0.0669802	3181	0.0 X	0	0	12	0.1 X	778.5	0.074	0.013	0.064	0.019	67.44	57	35.09	0	N/A	N/A	1.3	N/A	N/A	N/A	1.3	N/A	M	Selected for enrichment
MDB_24193	LP110_1	82_E35	tooth	Early Bronze Age	-	4608903	3527	0.08	1983	0.04	0.183	1620	0.0351494	1609	0.0 X	0	0	11	0.0 X	1577.1	0.055	0.022	0.055	0.014	57.19	49	30.85	0	N/A	N/A	N/A	N/A	N/A	N/A	N/A	N/A	U	Selected for enrichment
MDB_24216	LP110_10	462_E35	tooth	Early Bronze Age	-	3643921	22049	0.61	7948	0.22	0.721	2215	0.0607862	2169	0.0 X	0	0	46	0.2 X	5141.7	0.074	0.033	0.026	0.063	63.28	58	29.88	0	N/A	N/A	1.3	N/A	N/A	N/A	1.3	N/A	U	Selected for enrichment
MDB_24214	LP110_8	350_E35	tooth	Early Bronze Age	-	4867359	8804	0.18	3431	0.07	0.588	1412	0.0290096	1390	0.0 X	0	0	22	0.1 X	3908.6	0.054	0.027	0.034	0.057	64.65	58	33.02	0	N/A	N/A	N/A	N/A	N/A	N/A	N/A	N/A	U	Selected for enrichment
MDB_24231	LP110_24	IND_19_E35	tooth	Early Bronze Age	-	4053356	3120	0.08	1452	0.04	0.211	1145	0.0282482	1138	0.0 X	0	0	7	0.0 X	1314.2	0.064	0.009	0.065	0.032	66.86	58	34.69	0	N/A	N/A	N/A	N/A	N/A	N/A	N/A	N/A	U	Selected for enrichment
MDB_24223	LP110_17	264_E35	tooth	Early Bronze Age	-	3804189	3427	0.09	1425	0.04	0.265	1048	0.0275486	1040	0.0 X	0	0	8	0.0 X	1701.5	0.044	0.037	0.036	0.031	68.75	58	38.73	0	N/A	N/A	1.3	N/A	N/A	N/A	1.3	N/A	U	Selected for enrichment
MDB_24232	LP110_25	IND_20_E35	tooth	Early Bronze Age	-	3974980	3057	0.08	1359	0.03	0.231	1045	0.0262894	1040	0.0 X	0	0	5	0.0 X	1119.1	0.048	0.036	0.049	0.027	65.81	57	34.42	0	N/A	N/A	N/A	N/A	N/A	N/A	N/A	N/A	U	Selected for enrichment
MDB_24221	LP110_15	666_E35	tooth	Early Bronze Age	-	4381784	5816	0.13	3945	0.09	0.15	3352	0.0764985	3348	0.0 X	0	0	4	0.0 X	270.5	0.017	0.015	0.009	0.008	61.82	57	25.6	0	N/A	N/A	N/A	N/A	N/A	N/A	N/A	N/A	U	Discarded
MDB_24218	LP110_12	74_E35	tooth	Early Bronze Age	-	1596212	872	0.05	605	0.04	0.01	599	0.0375263	594	0.0 X	0	0	5	0.0 X	1866	0.092	0.016	0.096	0	51.83	46	21.08	0	N/A	N/A	N/A	N/A	N/A	N/A	N/A	N/A	U	Discarded
MDB_24230	LP110_23	IND_12_E35	tooth	Early Bronze Age	-	1479534	722	0.05	474	0.03	0.013	468	0.0316316	468	0.0 X	0	0	0	nan X	0	0.125	0.049	0.119	0.012	53.41	49	20.12	0	N/A	N/A	N/A	N/A	N/A	N/A	N/A	N/A	U	Discarded
MDB_24224	LP110_18	IND_10_E35	tooth	Early Bronze Age	-	4207798	2954	0.07	1366	0.03	0.198	1095	0.0260231	1089	0.0 X	0	0	6	0.0 X	1219.9	0.049	0.025	0.043	0.008	66.47	58	35.91	0	N/A	N/A	N/A	N/A	N/A	N/A	N/A	N/A	U	Discarded
MDB_24219	LP110_13	463B_E35	tooth	Early Bronze Age	-	3875981	2401	0.06	1108	0.03	0.152	940	0.0242519	934	0.0 X	0	0	6	0.0 X	1718.8	0.064	0.06	0.057	0.022	56.44	47	34.27	0	N/A	N/A	N/A	N/A	N/A	N/A	N/A	N/A	U	Discarded
MDB_24217	LP110_11	278_E35	tooth	Early Bronze Age	-	4154680	2639	0.06	1296	0.03	0.238	988	0.0237804	978	0.0 X	0	0	10	0.0 X	2301	0.05	0.023	0.065	0.018	65.84	56	38.75	0	N/A	N/A	N/A	N/A	N/A	N/A	N/A	N/A	U	Discarded
MDB_24196	LP110_4	279_E35	tooth	Early Bronze Age	-	5063311	3735	0.07	1651	0.03	0.284	1182	0.0233444	1175	0.0 X	0	0	7	0.0 X	1313.8	0.031	0.033	0.046	0.031	68.06	59	34.68	0	N/A	N/A	1.3	N/A	N/A	N/A	1.3	N/A	U	Discarded
MDB_24222	LP110_16	IND_11_E35	tooth	Early Bronze Age	-	4009572	2294	0.06	1131	0.03	0.177	931	0.0232194	926	0.0 X	0	0	5	0.0 X	1355.2	0.058	0.021	0.053	0.021	66.54	55	40.91	0	N/A	N/A	N/A	N/A	N/A	N/A	N/A	N/A	U	Discarded
MDB_24225	LP110_19	329_E35	tooth	Early Bronze Age	-	3821598	2109	0.06	1053	0.03	0.184	859	0.0224775	854	0.0 X	0	0	5	0.0 X	1408.8	0.031	0.024	0.024	0.034	65.89	58	34.09	0	N/A	N/A	N/A	N/A	N/A	N/A	N/A	N/A	U	Discarded
MDB_24220	LP110_14	193_E35	tooth	Early Bronze Age	-	4019685	1940	0.05	901	0.02	0.164	753	0.0187328	749	0.0 X	0	0	4	0.0 X	1110.7	0.037	0.007	0.013	0.017	69.21	60	36.3	0	N/A	N/A	N/A	N/A	N/A	N/A	N/A	N/A	U	Discarded
					*Early Bronze Age: 1,452–1,222 cal BCE (3,095 ± 50 BP) and 1,772–1500 cal BCE (3,350 ± 60 BP)
