# Supplementary material for: Genetic transitions in the Neolithic and Bronze Age at Mas d’en Boixos (Catalonia, Spain)
Source: iScience. 2025 Jun 11;28(7):112871. doi: 10.1016/j.isci.2025.112871 (PMC12273517; doi:10.1016/j.isci.2025.112871)
Supplement: Table S2. Deep shotgun sequencing metrics [file mmc3.xlsx]

## Sheet: Table.S2.Deep_Shotgun
ACAD ID	Library ID	Archaoelogical ID	Bone	Chronology	Nr. Reads Into Mapping	Nr. Mapped Reads	Endogenous DNA (%)	Nr. Mapped Reads Post-Filter	Endogenous DNA Post Filtering (%)	% Dup. Mapped Reads	Nr. Dedup. Mapped Reads	Endogenous DNA Post Dedup (%)	Genome reads	Genome coverage	≥ 1X	≥ 2X	MT genome reads	MT genome coverage	MT to Nuclear Ratio	5 Prime C>T 1st base	5 Prime C>T 2nd base	3 Prime G>A 1st base	3 Prime G>A 2nd base	Mean read length (bp)	Median read length (bp)	Read length std. dev. (bp)	Number of SNPs left after removing sites with no data in a 5 base pair surrounding region (ANGSD)	Contamination Estimate (Method1_Method_of_Moments) (ANGSD)	Estimate Error (Method1_Method_of_Moments) (ANGSD)	Contamination Estimate (Method1_Maximum_Likelihood) (ANGSD)	Estimate Error (Method1_Maximum_Likelihood) (ANGSD)	Contamination Estimate (Method2_Method_of_Moments) (ANGSD)	Estimate Error (Method2_Method_of_Moments) (ANGSD)	Contamination Estimate (Method2_Maximum_Likelihood) (ANGSD)	Estimate Error (Method2_Maximum_Likelihood) (ANGSD)
MDB_24194	LP110_2	216_E35	tooth	Early Bronze Age	15259376	103803	0.68	81001	0.53	0.26	59961	0.392945	59948	0.0 X	0.001	0	13	0.1 X	43.3	0.138	0.016	0.141	0.015	62.02bp	60.00bp	19.15bp	0	N/A	N/A	N/A	N/A	N/A	N/A	N/A	N/A
MDB_24195	LP110_3	103_E35	tooth	Early Bronze Age	16218730	876978	5.41	712468	4.39	0.243	539633	3.32722	539486	0.0 X	0.012	0	147	0.6 X	52.6	0.091	0.012	0.092	0.013	69.76bp	64.00bp	28.78bp	5	0	0	0	0	0	0	0	0
MDB_24197	LP110_5	463A_E35	tooth	Early Bronze Age	19113755	383525	2.01	290159	1.52	0.254	216499	1.13269	216425	0.0 X	0.004	0	74	0.3 X	65.4	0.127	0.014	0.134	0.015	58.84bp	57.00bp	17.74bp	0	N/A	N/A	1.3	N/A	N/A	N/A	1.3	N/A
MDB_24212	LP110_6	701_E35	tooth	Early Bronze Age	79564407	118420	0.15	93511	0.12	0.223	72620	0.091272	72593	0.0 X	0.002	0	27	0.1 X	65.8	0.102	0.013	0.109	0.012	66.13bp	62.00bp	23.25bp	0	N/A	N/A	1.3	N/A	N/A	N/A	1.3	N/A
MDB_24215	LP110_9	104_E35	tooth	Early Bronze Age	13835015	38984	0.28	32774	0.24	0.239	24951	0.180347	24869	0.0 X	0.001	0	82	0.3 X	526.6	0.077	0.011	0.079	0.011	82.87bp	77.00bp	33.84bp	0	N/A	N/A	N/A	N/A	N/A	N/A	N/A	N/A
MDB_24227	LP110_21	IND_1_E88	tooth	Mid-Neolithic	14178515	5789	0.04	4386	0.03	0.234	3360	0.0236978	3358	0.0 X	0	0	2	0.0 X	71.1	0.076	0.013	0.094	0.017	57.36bp	51.00bp	23.33bp	0	N/A	N/A	N/A	N/A	N/A	N/A	N/A	N/A
MDB_24233	LP110_26	IND_8_E35	tooth	Early Bronze Age	15939837	54318	0.34	43836	0.28	0.237	33425	0.209695	33416	0.0 X	0.001	0	9	0.0 X	50.4	0.093	0.01	0.093	0.01	69.56bp	63.00bp	28.18bp	0	N/A	N/A	1.3	N/A	N/A	N/A	1.3	N/A
