# Supplementary material for: Genetic transitions in the Neolithic and Bronze Age at Mas d’en Boixos (Catalonia, Spain)
Source: iScience. 2025 Jun 11;28(7):112871. doi: 10.1016/j.isci.2025.112871 (PMC12273517; doi:10.1016/j.isci.2025.112871)
Supplement: Table S3. Twist capture sequencing metrics [file mmc4.xlsx]

## Sheet: Table.S3.Twist Capture
ACAD ID	Library ID	Archaoelogical ID	Bone	Chronology	Nr. Reads Into Mapping	Nr. Mapped Reads	Endogenous DNA (%)	Nr. Mapped Reads Post-Filter	Endogenous DNA Post Filtering (%)	% Dup. Mapped Reads	Nr. Dedup. Mapped Reads	Endogenous DNA Post Dedup (%)	Genome reads	5 Prime C>T 1st base	5 Prime C>T 2nd base	3 Prime G>A 1st base	3 Prime G>A 2nd base	Mean read length (bp)	Median read length (bp)	Read length std. dev. (bp)	#SNPs Covered (Twist Panel 1,352,529 SNPs)	Notes
MDB_24195	LP110_3	103_E35	tooth	Early Bronze Age	35367587	6935043	19.61	5626816	15.91	0.392	3420899	9.67241	3420239	0.117	0.017	0.114	0.017	66.06	62	22.08	679777	Selected for popgen analysis
MDB_24197	LP110_5	463A_E35	tooth	Early Bronze Age	44270040	6474057	14.62	3493683	7.89	0.427	2002496	4.52337	2002113	0.149	0.019	0.149	0.019	56.79	56	14.28	501681	Selected for popgen analysis
MDB_24228	LP110_22	IND_2_E88	tooth	Mid-Neolithic	24405911	2551107	10.45	1429498	5.86	0.158	1203658	4.93183	1202568	0.221	0.031	0.211	0.028	43.73	41	10.49	239765	Selected for popgen analysis
MDB_24233	LP110_26	IND_8_E35	tooth	Early Bronze Age	38450367	1293894	3.37	1083678	2.82	0.47	574364	1.49378	574223	0.117	0.014	0.115	0.014	69.53	66	22.14	221658	Selected for popgen analysis
MDB_24194	LP110_2	216_E35	tooth	Early Bronze Age	28770212	1143970	3.98	724604	2.52	0.342	476664	1.6568	476578	0.166	0.02	0.16	0.02	60.12	59	15.56	153139	Selected for popgen analysis
MDB_24215	LP110_9	104_E35	tooth	Early Bronze Age	31183645	713239	2.29	453863	1.46	0.389	277467	0.889784	277051	0.087	0.016	0.087	0.014	64.78	62	21.72	91564	Selected for popgen analysis
MDB_24212	LP110_6	701_E35	tooth	Early Bronze Age	93224230	535868	0.57	376536	0.4	0.405	224064	0.24035	224008	0.113	0.016	0.115	0.015	60.53	58	18.93	60620	Selected for popgen analysis
MDB_24227	LP110_21	IND_1_E88	tooth	Mid-Neolithic	28028736	311751	1.11	94959	0.34	0.378	59090	0.210819	59063	0.101	0.025	0.107	0.021	55.42	52	17.27	19731	Selected for popgen analysis
MDB_24213	LP110_7	640_E35	tooth	Early Bronze Age	39618992	140351	0.35	76171	0.19	0.202	60800	0.153462	60743	0.093	0.015	0.09	0.015	61.26	59	18.56	13836	Discarded
MDB_24193	LP110_1	82_E35	tooth	Early Bronze Age	6730499	10216	0.15	5296	0.08	0.146	4523	0.0672016	4495	0.064	0.02	0.064	0.017	52.35	48	24.12	475	Discarded
MDB_24231	LP110_24	IND_19_E35	tooth	Early Bronze Age	22790698	173636	0.76	22166	0.1	0.259	16435	0.0721128	16422	0.045	0.021	0.039	0.017	56.25	54	20.14	1869	Discarded
MDB_24216	LP110_10	462_E35	tooth	Early Bronze Age	34588413	563036	1.63	45177	0.13	0.444	25120	0.0726255	25059	0.033	0.023	0.026	0.031	52.82	50	21.43	1497	Discarded
MDB_24232	LP110_25	IND_20_E35	tooth	Early Bronze Age	16272778	65671	0.4	8818	0.05	0.167	7344	0.0451306	7338	0.03	0.033	0.03	0.037	50.56	44	24.96	418	Discarded
MDB_24214	LP110_8	350_E35	tooth	Early Bronze Age	14142232	45083	0.32	8971	0.06	0.387	5499	0.0388835	5477	0.039	0.023	0.028	0.033	51.91	47	24.04	155	Discarded
MDB_24223	LP110_17	264_E35	tooth	Early Bronze Age	18057083	96976	0.54	9136	0.05	0.217	7157	0.0396354	7148	0.038	0.028	0.033	0.032	52.36	49	23.32	83	Discarded
