# Supplementary material for: Genetic transitions in the Neolithic and Bronze Age at Mas d’en Boixos (Catalonia, Spain)
Source: iScience. 2025 Jun 11;28(7):112871. doi: 10.1016/j.isci.2025.112871 (PMC12273517; doi:10.1016/j.isci.2025.112871)
Supplement: Table S4. Sex assign [file mmc5.xlsx]

## Sheet: Table.S.4.Sex_assign
ACAD ID	Library ID	Archaoelogical ID	Bone	Chronology	Rate X	Rate Y	Err Rate X	Err Rate Y	Gentic Sex
MDB_24194_SG	LP110_2	216_E35	tooth	Early Bronze Age	0.6	0.4	0.2	0.1	M
MDB_24194_DG	LP110_2	216_E35	tooth	Early Bronze Age	0.6	0.4	0.1	0.1	M
MDB_24195_SG	LP110_3	103_E35	tooth	Early Bronze Age	0.5	0.3	0.1	0.1	M
MDB_24195_DG	LP110_3	103_E35	tooth	Early Bronze Age	0.5	0.5	0	0	M
MDB_24197_SG	LP110_5	463A_E35	tooth	Early Bronze Age	0.5	0.4	0.1	0.1	M
MDB_24197_DG	LP110_5	463A_E35	tooth	Early Bronze Age	0.5	0.5	0	0	M
MDB_24212_SG	LP110_6	701_E35	tooth	Early Bronze Age	0.5	0	0.3	0	F
MDB_24212_DG	LP110_6	701_E35	tooth	Early Bronze Age	1.2	0	0.1	0	F
MDB_24215_SG	LP110_9	104_E35	tooth	Early Bronze Age	1.2	0	0.4	0	F
MDB_24215_DG	LP110_9	104_E35	tooth	Early Bronze Age	0.9	0	0.2	0	F
MDB_24227_SG	LP110_21	IND_1_E88	tooth	Mid-Neolithic	0.7	0	0.7	0	U
MDB_24227_DG	LP110_21	IND_1_E88	tooth	Mid-Neolithic	0.3	0.6	0.3	0.4	M
MDB_24233_SG	LP110_26	IND_8_E35	tooth	Early Bronze Age	0.7	0.2	0.2	0.1	M
MDB_24233_DG	LP110_26	IND_8_E35	tooth	Early Bronze Age	0.6	0.5	0.1	0.1	M
MDB_24228_SG	LP110_22	IND_2_E88	tooth	Mid-Neolithic	0.6	0	0.1	0	F
MDB_24213_SG	LP110_7	640_E35	tooth	Early Bronze Age	0.9	0.5	0.6	0.5	M
MDB_24193_SG	LP110_1	82_E35	tooth	Early Bronze Age	0	1.5	0	1.5	U
MDB_24214_SG	LP110_8	350_E35	tooth	Early Bronze Age	2.3	1.8	1.7	1.8	U
MDB_24216_SG	LP110_10	462_E35	tooth	Early Bronze Age	0.8	0	0.8	0	U
MDB_24223_SG	LP110_17	264_E35	tooth	Early Bronze Age	0	0	0	0	U
MDB_24231_SG	LP110_24	IND_19_E35	tooth	Early Bronze Age	0	1.5	0	1.5	U
MDB_24232_SG	LP110_25	IND_20_E35	tooth	Early Bronze Age	0	0	0	0	U
MDB_24196_SG	LP110_4	279_E35	tooth	Early Bronze Age	0	0	0	0	U
MDB_24217_SG	LP110_11	278_E35	tooth	Early Bronze Age	0	0	0	0	U
MDB_24218_SG	LP110_12	74_E35	tooth	Early Bronze Age	0	0	0	0	U
MDB_24219_SG	LP110_13	463B_E35	tooth	Early Bronze Age	0	0	0	0	U
MDB_24220_SG	LP110_14	193_E35	tooth	Early Bronze Age	0	0	0	0	U
MDB_24221_SG	LP110_15	666_E35	tooth	Early Bronze Age	0	0	0	0	U
MDB_24222_SG	LP110_16	IND_11_E35	tooth	Early Bronze Age	0	0	0	0	U
MDB_24224_SG	LP110_18	IND_10_E35	tooth	Early Bronze Age	1.7	0	1.7	0	U
MDB_24225_SG	LP110_19	329_E35	tooth	Early Bronze Age	0	0	0	0	U
MDB_24230_SG	LP110_23	IND_12_E35	tooth	Early Bronze Age	2.1	0	2.2	0	U
