# Supplementary material for: Genetic transitions in the Neolithic and Bronze Age at Mas d’en Boixos (Catalonia, Spain)
Source: iScience. 2025 Jun 11;28(7):112871. doi: 10.1016/j.isci.2025.112871 (PMC12273517; doi:10.1016/j.isci.2025.112871)
Supplement: Table S5. Y chromosome haplogroup determination [file mmc6.xlsx]

## Sheet: Table.S5.Ychr
ACAD ID	Library ID	Archaoelogical ID	Bone	Chronology	Haplogroup Determination - manually curated	Haplogroup marker(s) - manually curated	Haplogroup Determination - Yleaf	Haplogroup marker - Yleaf	QC score - Yleaf	QC 1 - Yleaf	QC 2 - Yleaf	QC 3 - Yleaf	Total of mapped reads - Yleaf	Valid markers - Yleaf	Markers with zero reads - Yleaf	Markers below the read threshold {1} - Yleaf	Markers below the base majority threshold {90} - Yleaf	Markers with discordant genotype - Yleaf	Markers without haplogroup information - Yleaf	Markers with haplogroup information - Yleaf
MDB_24194	LP110_2	216_E35	tooth	Early Bronze Age	R-M269 (R1b1a1b)	PF6434 FGC33 CTS8591	R-L52*(xR-S461,R-Y18209,R-Y46805,R-Y30815,R-Y13142,R-Y3505,R-DF79,R-FT424538,R-Y11849,R-Y6951,R-Y7205,R-A15900,R-Y230198,R-Y131828,R-L165,R-Z201,R-Y36403,R-Y31343,R-Y294861,R-DF17,R-Y16854,R-BY32726,R-Z216,R-Y81615,R-Y130563,R-Y17458,R-Y46504,R-Y263217,R-Y17452,R-Y34156,R-Y138229,R-A15697,R-CTS11005,R-BY42482,R-Y62177,R-BY101743,R-V2240,R-A11389,R-Z35110,R-Y82280,R-BY36541,R-Y129287,R-BY22335,R-Y…	PF6541	1	1	1	1	476664	8169	486	0	5	5	496	7673
MDB_24195	LP110_3	103_E35	tooth	Early Bronze Age	R-P312 (R1b1a1b1a1a2)	S116	R-PH1909	YP5900	1	1	1	1	3420899	36467	1381	0	81	22	1484	34983
MDB_24197	LP110_5	463A_E35	tooth	Early Bronze Age	R-A6484 (R1b1a1b1a1a2c1a5c5)	A6502	R-L151*(xR-S461,R-BY20464,R-DF19,R-Y46805,R-Y31433,R-Y24895,R-Y30815,R-Y23055,R-Y13142,R-Y30754,R-Y3505,R-FT182413,R-Z225,R-FGC23071,R-A11619,R-Y11849,R-Y134945,R-S4381,R-Y33093,R-Y6951,R-BY3329,R-Y7205,R-Y175517,R-Y151233,R-Y45921,R-Y5058,R-Y46725,R-Y230198,R-BY41650,R-CTS4188,R-Y131828,R-Y16881,R-BY3272,R-Y31296,R-BY3194,R-Z201,R-BY129,R-BY13623,R-Y48060,R-Y23193,R-BY34206,R-Y64389,R-Y82434,R-Y…	L11	1	1	1	1	2002496	24289	1196	0	49	7	1252	23037
MDB_24227	LP110_21	IND_1_E88	tooth	Mid-Neolithic	I-Y21979 (I2a1a1b2~)	Y22605	NA	NA	0	0.954545	1	0	59090	1129	60	0	0	0	60	1069
MDB_24233	LP110_26	IND_8_E35	tooth	Early Bronze Age	R-Y37285 (R1a1a1b1a1a1a2b~)	F12916	R-Y11522	Y13216	1	1	1	1	574364	11258	588	0	5	11	604	10654
