# Supplementary material for: Genetic transitions in the Neolithic and Bronze Age at Mas d’en Boixos (Catalonia, Spain)
Source: iScience. 2025 Jun 11;28(7):112871. doi: 10.1016/j.isci.2025.112871 (PMC12273517; doi:10.1016/j.isci.2025.112871)
Supplement: Table S6. mtDNA captures sequencing metrics [file mmc7.xlsx]

## Sheet: Table.S6.MT_capture
ACAD ID	Library ID	Archaoelogical ID	Bone	Chronology	Nr. Reads Into Mapping	Nr. Mapped Reads	Endogenous DNA (%)	Nr. Mapped Reads Post-Filter	Endogenous DNA Post Filtering (%)	% Dup. Mapped Reads	Nr. Dedup. Mapped Reads	Endogenous DNA Post Dedup (%)	5 Prime C>T 1st base	5 Prime C>T 2nd base	3 Prime G>A 1st base	3 Prime G>A 2nd base	Mean read length (bp)	Median read length (bp)	Read length std. dev. (bp)	Notes
MDB_24228	LP110_22	IND_2_E88	tooth	Mid-Neolithic	41266384	1974511	4.78	1974399	4.78	0.985	30275	0.0733648	0.184	0.003	0.164	0.005	60.12	57	17.04	Selected for mtDNA analysis
MDB_24215	LP110_9	104_E35	tooth	Early Bronze Age	45350055	448992	0.99	448971	0.99	0.94	26903	0.059323	0.108	0.002	0.097	0.002	69.18	70	15.23	Selected for mtDNA analysis
MDB_24195	LP110_3	103_E35	tooth	Early Bronze Age	51775407	1112205	2.15	1112083	2.15	0.979	22830	0.0440943	0.116	0.005	0.121	0.004	67.23	66	18.47	Selected for mtDNA analysis
MDB_24197	LP110_5	463A_E35	tooth	Early Bronze Age	54925349	445126	0.81	445075	0.81	0.958	18850	0.0343193	0.15	0.005	0.162	0.004	58.52	58	13.56	Selected for mtDNA analysis
MDB_24193	LP110_1	82_E35	tooth	Early Bronze Age	16160322	466723	2.89	466711	2.89	0.964	16766	0.103748	0.1	0.004	0.092	0.003	59.94	59	14.14	Selected for mtDNA analysis
MDB_24233	LP110_26	IND_8_E35	tooth	Early Bronze Age	47700219	38662	0.08	38654	0.08	0.76	9269	0.0194318	0.113	0.004	0.102	0.004	61.65	60.5	15.73	Selected for mtDNA analysis
MDB_24194	LP110_2	216_E35	tooth	Early Bronze Age	44708375	56939	0.13	56937	0.13	0.868	7497	0.0167687	0.161	0.003	0.151	0.004	57.55	57	13.93	Selected for mtDNA analysis
MDB_24212	LP110_6	701_E35	tooth	Early Bronze Age	108779583	67672	0.06	67630	0.06	0.906	6360	0.00584669	0.115	0.001	0.106	0.006	57.04	56	14	Selected for mtDNA analysis
MDB_24227	LP110_21	IND_1_E88	tooth	Mid-Neolithic	33593624	18257	0.05	18257	0.05	0.819	3307	0.00984413	0.121	0.003	0.14	0.005	50.81	48	13.52	Selected for mtDNA analysis
MDB_24213	LP110_7	640_E35	tooth	Early Bronze Age	49595895	22906	0.05	22904	0.05	0.883	2672	0.00538754	0.087	0.002	0.097	0.004	57.71	56	15.27	Selected for mtDNA analysis
MDB_24216	LP110_10	462_E35	tooth	Early Bronze Age	41056707	18054	0.04	18040	0.04	0.942	1039	0.00253065	0.074	0.014	0.008	0.005	59.86	52	28.34	Discarded
MDB_24231	LP110_24	IND_19_E35	tooth	Early Bronze Age	32421708	12097	0.04	12096	0.04	0.937	762	0.00235028	0.064	0	0.026	0.006	59.37	57	16.66	Discarded
MDB_24232	LP110_25	IND_20_E35	tooth	Early Bronze Age	23156828	1478	0.01	1478	0.01	0.766	346	0.00149416	0.04	0	0.069	0.013	58.22	55	20.19	Discarded
MDB_24214	LP110_8	350_E35	tooth	Early Bronze Age	24272552	1244	0.01	1242	0.01	0.808	238	0.000980531	0.128	0	0.02	0.023	66.51	61	29.37	Discarded
MDB_24223	LP110_17	264_E35	tooth	Early Bronze Age	26843859	1223	0	1223	0	0.861	170	0.000633292	0.033	0	0.091	0.03	62.92	61	19.09	Discarded
