# Supplementary material for: Genetic transitions in the Neolithic and Bronze Age at Mas d’en Boixos (Catalonia, Spain)
Source: iScience. 2025 Jun 11;28(7):112871. doi: 10.1016/j.isci.2025.112871 (PMC12273517; doi:10.1016/j.isci.2025.112871)
Supplement: Table S8. Kinship analysis [file mmc9.xlsx]

## Sheet: Table.S.8.READv2
Period	PairIndividuals	Rel	Zup	Zdown	P0_mean	Nonnormalized_P0	Nonnormalized_P0_serr	1st_Type	Perc_Win_1stdeg_P0	OverlapNSNPs	NSNPsXNorm	KinshipCoefficient	KinshipCoefficient_95percCI[min,max]
Middle-Late Neolithic	I11249,I7600	Unrelated	NA	9.85542	1.01698	0.254761	0.00281465	N/A	0.896341	246038	61634.2	-0.0169837	0.9949614799141375,1.0390058535929134
	I11249,I7603	Unrelated	NA	9.72269	0.987327	0.247332	0.00208897	N/A	0.865854	446553	111865	0.0126727	0.9709829275157561,1.0036717475848842
	I11249,I7605	Unrelated	NA	8.94424	0.991506	0.248379	0.00238783	N/A	0.878049	300786	75349	0.00849353	0.9728237599584966,1.0101891895526982
	I11249,I7647	Unrelated	NA	5.56001	1.01216	0.253554	0.00477192	N/A	0.773006	17235	4317.49	-0.0121629	0.9748267196055506,1.04949900690622
	I11249,MDB_24227	Unrelated	NA	2.34946	0.95818	0.240031	0.00553695	N/A	0.635802	11711	2933.69	0.04182	0.9148582120980371,1.001501843349955
	I11249,MDB_24228	Unrelated	NA	9.38677	1	0.250507	0.00250193	N/A	0.840491	158798	39780	0	0.9804245866062711,1.019575413393729
	I7600,I7603	Unrelated	NA	9.76907	1.00596	0.251999	0.00255674	N/A	0.920732	199239	49910.8	-0.00595561	0.9859513635506142,1.025959862132189
	I7600,I7605	Unrelated	NA	10.474	1.00722	0.252315	0.00241483	N/A	0.878049	135426	33925.2	-0.0072173	0.9883233748990026,1.0261112278568978
	I7600,I7647	Unrelated	NA	3.04786	0.981109	0.245775	0.00615273	N/A	0.691358	7869	1971.24	0.0188912	0.9329690313837886,1.0292485816781654
	I7600,MDB_24227	Unrelated	NA	3.49046	1.0167	0.254689	0.00792656	N/A	0.701863	5438	1362.26	-0.0166953	0.9546768531978221,1.0787137646745473
	I7600,MDB_24228	Unrelated	NA	9.10331	0.995645	0.249416	0.00245999	N/A	0.839506	71479	17906	0.00435525	0.9763974921673897,1.014892002647863
	I7603,I7605	Unrelated	NA	9.23535	0.995758	0.249444	0.00242789	N/A	0.884146	246536	61759	0.00424193	0.9767619434854901,1.0147541946218632
	I7603,I7647	Unrelated	NA	5.33886	1.01102	0.253268	0.00491609	N/A	0.746914	13922	3487.56	-0.0110227	0.9725586198480636,1.0494868797893984
	I7603,MDB_24227	Unrelated	NA	3.74275	0.998914	0.250235	0.00620214	N/A	0.776398	9575	2398.6	0.00108558	0.9503880397805304,1.0474407916382258
	I7603,MDB_24228	Unrelated	NA	10.9022	1.00991	0.252989	0.00238178	N/A	0.859756	125646	31475.2	-0.0099064	0.9912710518345242,1.0285417475738898
	I7605,I7647	Unrelated	NA	3.47926	0.990573	0.248145	0.00607126	N/A	0.740741	9301	2329.96	0.00942717	0.9430704904545296,1.0380751601561373
	I7605,MDB_24227	Unrelated	NA	2.50089	0.978737	0.24518	0.0072608	N/A	0.660494	6432	1611.26	0.0212632	0.9219273340197169,1.0355462176537908
	I7605,MDB_24228	Unrelated	NA	9.60064	1.0093	0.252837	0.00268891	N/A	0.840491	85383	21389	-0.00930227	0.9882638377622678,1.0303406972219575
	I7647,MDB_24227	Unrelated	NA	1.2701	1.02535	0.256858	0.0234911	N/A	0.925373	401	100.453	-0.0253523	0.8415549521006149,1.2091496087697082
	I7647,MDB_24228	Unrelated	NA	3.67867	1.01847	0.255135	0.00764217	N/A	0.761006	4966	1244.02	-0.0184745	0.9586811106825791,1.0782678395141028
	MDB_24228,MDB_24227	First Degree	2.59256	3.22019	0.728873	0.182588	0.00808052	N/A	0.745223	4135	1035.85	0.271127	0.6656496444735439,0.7920957666540426
Eraly Bronze Age	I1840,I3486	Unrelated	NA	8.35901	1.03196	0.261093	0.00380489	N/A	0.877301	29974	7583.64	-0.0319582	1.002482451412722,1.0614339387648943
	I1840,I3487	Unrelated	NA	7.04657	0.991807	0.250934	0.00307192	N/A	0.822086	62610	15840.8	0.00819318	0.9680092366998561,1.0156043949911844
	I1840,I3494	Unrelated	NA	11.6565	0.994759	0.251681	0.00192111	N/A	0.896341	487152	123253	0.00524131	0.9798762030024826,1.0096411683115376
	I1840,I3997	Unrelated	NA	13.1698	1.00368	0.253939	0.00187176	N/A	0.932927	599208	151604	-0.00368069	0.9891804839711502,1.018180895473342
	I1840,I4561	Unrelated	NA	10.8881	1.00283	0.253722	0.00224415	N/A	0.902439	583823	147711	-0.00282662	0.9854416170664598,1.0202116258682796
	I1840,I4562	Unrelated	NA	14.0483	1.01189	0.256016	0.00190259	N/A	0.908537	504863	127734	-0.0118917	0.9971527418390144,1.026630743806369
	I1840,I6618	Unrelated	NA	12.2318	1.01069	0.255711	0.00216024	N/A	0.957317	346762	87733.3	-0.0106879	0.9939529202562734,1.0274229006660247
	I1840,MDB_24194	Unrelated	NA	6.36118	0.969299	0.24524	0.0025077	N/A	0.803681	85133	21539.3	0.0307007	0.9498726511789706,0.9887260383518739
	I1840,MDB_24195	Unrelated	NA	11.8329	0.991144	0.250767	0.00181517	N/A	0.90184	362995	91840.4	0.00885647	0.9770817710086824,1.005205289818144
	I1840,MDB_24197	Unrelated	NA	10.302	0.992551	0.251123	0.00211948	N/A	0.920732	269442	68170.8	0.0074488	0.9761319832072346,1.0089704203109342
	I1840,MDB_24212	Unrelated	NA	6.52592	0.99391	0.251467	0.00339856	N/A	0.722222	35627	9013.89	0.00608957	0.9675824214877682,1.020238431236606
	I1840,MDB_24215	Unrelated	NA	8.5698	1.00617	0.254568	0.00294993	N/A	0.826087	54508	13790.9	-0.00616917	0.9833166461267437,1.0290217012880143
	I1840,MDB_24233	Unrelated	NA	9.48768	1.00188	0.253483	0.00255015	N/A	0.92638	118079	29874.8	-0.00187958	0.9821240672810132,1.0216350884242205
	I1840,VAD002	Unrelated	NA	9.39545	1.01236	0.256135	0.00285751	N/A	0.840491	67273	17020.6	-0.0123639	0.9902273156623563,1.034500487462886
	I1840,VAD004	Unrelated	NA	10.0998	1.00559	0.254421	0.00248853	N/A	0.871951	194846	49297.5	-0.00558936	0.9863111705363896,1.0248675560271043
	I3486,I3487	Unrelated	NA	2.80956	0.999823	0.252963	0.00842648	N/A	0.75625	4135	1046.19	0.000176974	0.93454467871706,1.065101373017796
	I3486,I3494	Unrelated	NA	6.37423	0.999117	0.252784	0.00368609	N/A	0.773006	32150	8134.18	0.000883236	0.9705613537486747,1.027672175068127
	I3486,I3997	Unrelated	NA	9.15217	1.01851	0.257691	0.00310343	N/A	0.834356	40762	10313.1	-0.0185121	0.9944703932051522,1.0425538034230248
	I3486,I4561	Unrelated	NA	8.97708	1.02429	0.259153	0.00332682	N/A	0.822086	39386	9964.95	-0.0242906	0.9985183829527902,1.050062886351987
	I3486,I4562	Unrelated	NA	7.70276	1.02023	0.258126	0.00374388	N/A	0.797546	33534	8484.35	-0.0202318	0.991228646555275,1.049234931504507
	I3486,I6618	Unrelated	NA	6.41756	1.0089	0.25526	0.00404703	N/A	0.785276	23004	5820.18	-0.00890355	0.9775519477062895,1.040255159133204
	I3486,MDB_24194	Unrelated	NA	2.75687	0.982319	0.248534	0.00698114	N/A	0.753165	5798	1466.94	0.0176806	0.9282378334851044,1.036401022478604
	I3486,MDB_24195	Unrelated	NA	6.96393	1.01591	0.257033	0.0039841	N/A	0.779141	24670	6241.69	-0.0159108	0.9850467377507588,1.0467748159008354
	I3486,MDB_24197	Unrelated	NA	6.54495	1.01357	0.256441	0.00414868	N/A	0.742331	18476	4674.56	-0.0135707	0.9814316614326598,1.0457098266799822
	I3486,MDB_24212	Unrelated	NA	2.2752	1.00532	0.254352	0.0110164	N/A	0.798701	2355	595.832	-0.00531665	0.9199743346773505,1.090658961685806
	I3486,MDB_24215	Unrelated	NA	3.56059	1.02891	0.260322	0.00871594	N/A	0.773585	3730	943.717	-0.0289099	0.9613891808477194,1.0964306940823971
	I3486,MDB_24233	Unrelated	NA	3.85021	1.00163	0.25342	0.00626765	N/A	0.753086	8188	2071.62	-0.00162979	0.9530754839701951,1.0501840871927448
	I3486,VAD002	Unrelated	NA	3.13337	1.00713	0.254812	0.00814589	N/A	0.757764	4572	1156.75	-0.00713263	0.944027981257028,1.07023728079008
	I3486,VAD004	Unrelated	NA	4.76838	1.00955	0.255423	0.00548095	N/A	0.822086	13092	3312.37	-0.00954861	0.9670886839570783,1.0520085389905554
	I3487,I3494	Unrelated	NA	6.91932	0.990084	0.250498	0.00306541	N/A	0.822086	68715	17385.4	0.00991614	0.9663366715394137,1.013831051809785
	I3487,I3997	Unrelated	NA	8.59092	0.995604	0.251895	0.00263152	N/A	0.871166	80605	20393.7	0.00439611	0.9752180051561241,1.015989780792294
	I3487,I4561	Unrelated	NA	9.31715	1.00364	0.253927	0.00264453	N/A	0.845679	79633	20147.7	-0.00363666	0.9831499447688477,1.024123371715838
	I3487,I4562	Unrelated	NA	8.27905	0.993094	0.25126	0.00265396	N/A	0.797546	71619	18120.1	0.00690553	0.9725347228307161,1.0136542095969232
	I3487,I6618	Unrelated	NA	8.82434	1.00485	0.254234	0.00282692	N/A	0.822086	49722	12580	-0.00484669	0.9829470918841153,1.0267462857971037
	I3487,MDB_24194	Unrelated	NA	3.45329	0.981444	0.248312	0.0055091	N/A	0.722222	11703	2960.94	0.0185564	0.9387656527663932,1.0241216433708482
	I3487,MDB_24195	Unrelated	NA	7.14242	0.987061	0.249734	0.00286259	N/A	0.822086	48816	12350.8	0.0129387	0.9648852739327808,1.0092372347213452
	I3487,MDB_24197	Unrelated	NA	5.82353	0.98713	0.249751	0.0035139	N/A	0.791411	36172	9151.78	0.0128696	0.959908849842689,1.0143519543828325
	I3487,MDB_24212	Unrelated	NA	2.97502	0.995223	0.251799	0.00756657	N/A	0.75	5004	1266.05	0.00477745	0.9366057723280511,1.0538393274513556
	I3487,MDB_24215	Unrelated	NA	3.69467	0.997137	0.252283	0.00622382	N/A	0.745342	7666	1939.55	0.00286349	0.9489217807402254,1.0453512407397743
	I3487,MDB_24233	Unrelated	NA	6.40839	1.02698	0.259835	0.00476668	N/A	0.754601	15964	4039.01	-0.0269847	0.9900581584717829,1.0639113301454846
	I3487,VAD002	Unrelated	NA	4.80715	1.01155	0.255929	0.00554189	N/A	0.695652	9741	2464.54	-0.0115461	0.9686141748559848,1.054478112797845
	I3487,VAD004	Unrelated	NA	6.2155	0.997902	0.252476	0.00373077	N/A	0.709877	28165	7125.95	0.00209801	0.96900040025311,1.0268035707644743
	I3494,I3997	Unrelated	NA	12.2154	0.998106	0.252528	0.00190253	N/A	0.914634	638250	161482	0.00189435	0.9833671006628594,1.0128441975021834
	I3494,I4561	Unrelated	NA	10.4752	1.00386	0.253983	0.0023575	N/A	0.884146	628506	159017	-0.00385746	0.9855943356378338,1.0221205777605311
	I3494,I4562	Unrelated	NA	13.617	1.01089	0.255764	0.00194431	N/A	0.914634	554653	140331	-0.0108938	0.9958316561985672,1.025956036431096
	I3494,I6618	Unrelated	NA	11.7177	0.999084	0.252775	0.00200445	N/A	0.932927	380654	96308.2	0.000916197	0.9835556934451282,1.0146119130282163
	I3494,MDB_24194	Unrelated	NA	5.88007	0.971525	0.245803	0.00280866	N/A	0.760736	89706	22696.3	0.0284748	0.9497670545001546,0.9932833254931861
	I3494,MDB_24195	Unrelated	NA	10.0465	0.99453	0.251623	0.00222321	N/A	0.907975	384841	97367.6	0.00546978	0.9773074622014764,1.0117529862852122
	I3494,MDB_24197	Unrelated	NA	8.33907	0.983097	0.248731	0.00233154	N/A	0.890244	283821	71808.8	0.016903	0.9650350388706626,1.0011590042390923
	I3494,MDB_24212	Unrelated	NA	6.59116	0.987905	0.249947	0.00313438	N/A	0.783951	37780	9558.62	0.0120954	0.9636231094122375,1.012186054720829
	I3494,MDB_24215	Unrelated	NA	7.97058	0.996246	0.252057	0.0028567	N/A	0.795031	58812	14879.9	0.00375439	0.9741153134297729,1.0183759099935612
	I3494,MDB_24233	Unrelated	NA	8.13383	0.98698	0.249713	0.00251114	N/A	0.846626	124587	31521.4	0.0130203	0.967526335595129,1.0064330003121849
	I3494,VAD002	Unrelated	NA	8.41426	1.00302	0.25377	0.00290962	N/A	0.846626	74268	18790.3	-0.00301509	0.9804748215141436,1.025555352058171
	I3494,VAD004	Unrelated	NA	12.2162	1.01468	0.256722	0.00224573	N/A	0.908537	214590	54292.8	-0.0146827	0.9972854778006788,1.0320799241301533
	I3997,I4561	Unrelated	NA	15.9237	1.01646	0.257172	0.00175113	N/A	0.926829	807482	204299	-0.016462	1.0028963213220445,1.030027672495221
	I3997,I4562	Unrelated	NA	15.2493	1.01443	0.256658	0.00179482	N/A	0.902439	658870	166699	-0.0144277	1.0005235702811304,1.0283318819446696
	I3997,I6618	Unrelated	NA	9.81471	1.00817	0.255073	0.00262722	N/A	0.932927	450945	114092	-0.00816555	0.9878129946011474,1.0285181097512475
	I3997,MDB_24194	Unrelated	NA	7.70278	0.975297	0.246757	0.00226794	N/A	0.858896	121812	30819.3	0.0247028	0.9577278863871689,0.9928664802186421
	I3997,MDB_24195	Unrelated	NA	12.0374	1.00174	0.253447	0.00200701	N/A	0.957055	527353	133424	-0.00173766	0.9861897510506753,1.0172855738591058
	I3997,MDB_24197	Unrelated	NA	9.84794	0.986887	0.24969	0.00207169	N/A	0.914634	394782	99882.7	0.0131126	0.9708384146992739,1.0029363434534864
	I3997,MDB_24212	Unrelated	NA	7.93273	0.992148	0.251021	0.00273963	N/A	0.790123	49972	12643.3	0.00785242	0.9709242028257904,1.0133709585199748
	I3997,MDB_24215	Unrelated	NA	9.85872	1.01059	0.255686	0.00267763	N/A	0.869565	75538	19111.7	-0.010587	0.9898438936316137,1.031330113525573
	I3997,MDB_24233	Unrelated	NA	9.64894	1.00199	0.25351	0.00251033	N/A	0.92638	173437	43880.8	-0.00198662	0.9825395376694567,1.0214337009370744
	I3997,VAD002	Unrelated	NA	9.87043	1.0128	0.256246	0.0027312	N/A	0.828221	87096	22035.9	-0.0128008	0.9916426745696179,1.033958884769133
	I3997,VAD004	Unrelated	NA	10.1146	1.00372	0.253948	0.00243809	N/A	0.890244	254674	64434.4	-0.00371884	0.9848314141871967,1.0226062677406835
	I4561,I4562	Unrelated	NA	15.3484	1.01253	0.256176	0.00175188	N/A	0.932927	659163	166773	-0.0125257	0.9989542329263021,1.026097239103446
	I4561,I6618	Unrelated	NA	12.8328	1.01321	0.25635	0.0021088	N/A	0.926829	444042	112346	-0.0132104	0.9968739495375534,1.0295468995453643
	I4561,MDB_24194	Unrelated	NA	10.1451	0.998526	0.252634	0.00230127	N/A	0.846626	112546	28475	0.00147352	0.9806989755246063,1.016353974903758
	I4561,MDB_24195	Unrelated	NA	10.2423	1.00292	0.253747	0.00238801	N/A	0.920245	489642	123883	-0.00292215	0.9844226783409961,1.021421611841326
	I4561,MDB_24197	Unrelated	NA	11.0833	0.998941	0.252739	0.00211593	N/A	0.932927	362777	91785.2	0.00105928	0.9825490373752371,1.0153324091089524
	I4561,MDB_24212	Unrelated	NA	7.79177	0.99295	0.251224	0.00281525	N/A	0.783951	47603	12043.9	0.00704971	0.9711410552693794,1.0147595211099047
	I4561,MDB_24215	Unrelated	NA	7.18795	0.99255	0.251122	0.00303767	N/A	0.850932	73052	18482.7	0.0074496	0.9690181412756225,1.0160826614433784
	I4561,MDB_24233	Unrelated	NA	8.07718	1.00275	0.253702	0.00302261	N/A	0.871166	159238	40288.4	-0.00274583	0.979330245976784,1.0261614134893458
	I4561,VAD002	Unrelated	NA	10.9456	1.00723	0.254836	0.00233406	N/A	0.822086	86389	21857	-0.00722665	0.9891450883589474,1.025308204523402
	I4561,VAD004	Unrelated	NA	11.1933	1.02247	0.258693	0.00262704	N/A	0.914634	251290	63578.2	-0.0224731	1.0021218531832172,1.0428243023216943
	I4562,I6618	Unrelated	NA	12.6714	1.00739	0.254877	0.00201945	N/A	0.914634	395316	100018	-0.00739038	0.9917460640185553,1.0230346966653268
	I4562,MDB_24194	Unrelated	NA	10.1191	1.00018	0.253052	0.00234845	N/A	0.858896	90922	23003.9	-0.000176974	0.9819839369089347,1.0183700113562086
	I4562,MDB_24195	Unrelated	NA	11.1309	1.00452	0.254151	0.00223371	N/A	0.91411	393089	99454.4	-0.00452084	0.9872167095270723,1.021824964243084
	I4562,MDB_24197	Unrelated	NA	11.313	1.00269	0.253689	0.00215689	N/A	0.890244	289130	73152	-0.00269305	0.9859840258877208,1.0194020742547794
	I4562,MDB_24212	Unrelated	NA	7.07269	0.989229	0.250282	0.00296835	N/A	0.790123	39000	9867.28	0.0107714	0.9662333851429878,1.012223839790055
	I4562,MDB_24215	Unrelated	NA	9.44798	1.00765	0.254943	0.00271539	N/A	0.826087	61402	15535.2	-0.00765015	0.9866145213166698,1.0286857877847597
	I4562,MDB_24233	Unrelated	NA	10.8617	1.00372	0.253949	0.00227045	N/A	0.865031	126301	31955.1	-0.00372167	0.986132917799484,1.021310417026534
	I4562,VAD002	Unrelated	NA	11.4202	1.02195	0.258562	0.00256336	N/A	0.852761	78020	19739.6	-0.0219544	1.0020965421047596,1.0418122031624413
	I4562,VAD004	Unrelated	NA	12.1536	1.01798	0.257555	0.00232584	N/A	0.884146	223354	56510.2	-0.0179757	0.9999578522335401,1.0359935239390077
	I6618,MDB_24194	Unrelated	NA	6.03831	0.981007	0.248202	0.00313234	N/A	0.803681	63956	16181.3	0.0189931	0.9567412064184596,1.005272520175656
	I6618,MDB_24195	Unrelated	NA	11.1118	1.00051	0.253136	0.00214619	N/A	0.92638	272644	68980.9	-0.000508549	0.9838824432319784,1.017134655138707
	I6618,MDB_24197	Unrelated	NA	10.6698	0.993901	0.251464	0.00207843	N/A	0.889571	201818	51061.4	0.00609904	0.9777997810192546,1.010002148741913
	I6618,MDB_24212	Unrelated	NA	6.932	1.00692	0.254757	0.00367421	N/A	0.783951	27010	6833.73	-0.00691761	0.9784541931960961,1.0353810315248126
	I6618,MDB_24215	Unrelated	NA	7.20845	0.996309	0.252074	0.00316097	N/A	0.763975	42440	10737.6	0.00369071	0.9718218914727398,1.020796698243278
	I6618,MDB_24233	Unrelated	NA	8.74946	0.994686	0.251663	0.00255729	N/A	0.858896	88559	22406.1	0.0053143	0.9748748873103207,1.0144965056080164
	I6618,VAD002	Unrelated	NA	10.2075	1.02002	0.258074	0.00282005	N/A	0.858896	53694	13585	-0.0200241	0.9981776696210429,1.0418704799047938
	I6618,VAD004	Unrelated	NA	10.6254	1.00906	0.255299	0.00244806	N/A	0.920732	154450	39077	-0.00905966	0.990095011310752,1.028024298939786
	MDB_24195,MDB_24194	Unrelated	NA	6.07408	0.967293	0.244732	0.00254267	N/A	0.853659	91120	23054	0.0327068	0.9475955933526342,0.9869907216436741
	MDB_24195,MDB_24212	Unrelated	NA	7.20773	0.994912	0.25172	0.00311222	N/A	0.759259	37212	9414.91	0.00508845	0.9708017942183659,1.0190213010190263
	MDB_24195,MDB_24215	Unrelated	NA	7.17958	0.985268	0.24928	0.00278458	N/A	0.776398	55897	14142.3	0.0147322	0.9636961726474504,1.0068393382413776
	MDB_24195,MDB_24233	Unrelated	NA	7.35191	0.989014	0.250228	0.00284824	N/A	0.914634	127284	32203.8	0.0109857	0.9669495844634549,1.0110790811276418
	MDB_24197,MDB_24194	Unrelated	NA	3.97005	0.955073	0.24164	0.00311144	N/A	0.804878	73419	18575.5	0.0449269	0.9309692832810752,0.9791768352250012
	MDB_24197,MDB_24195	Unrelated	NA	6.685	0.978665	0.247609	0.0027407	N/A	0.890244	282780	71545.4	0.0213347	0.9574335736387898,0.9998969696772806
	MDB_24197,MDB_24212	Unrelated	NA	5.09581	0.973192	0.246225	0.00332368	N/A	0.709877	29534	7472.32	0.0268079	0.9474441773017143,0.9989399711546144
	MDB_24197,MDB_24215	Third Degree	2.95798	1.02063	0.918275	0.23233	0.00298087	N/A	0.57764	43365	10971.7	0.0817252	0.8951825746402826,0.9413670317628899
	MDB_24197,MDB_24233	Third Degree	0.122367	3.94824	0.951716	0.240791	0.0029135	N/A	0.768293	100473	25420.4	0.0482841	0.9291455528441955,0.9742862215929687
	MDB_24212,MDB_24194	Unrelated	NA	2.81218	0.967824	0.244867	0.00553975	N/A	0.68125	10422	2636.84	0.0321756	0.9249090206377227,1.0107397699825296
	MDB_24212,MDB_24233	Unrelated	NA	3.59456	0.978647	0.247605	0.00509576	N/A	0.654088	13465	3406.74	0.0213527	0.9391713776349914,1.018123218535761
	MDB_24215,MDB_24194	Unrelated	NA	3.59668	0.97064	0.245579	0.00452951	N/A	0.658385	15042	3805.74	0.0293598	0.9355509503001097,1.0057294333938003
	MDB_24215,MDB_24212	Unrelated	NA	2.65407	0.974192	0.246478	0.00647682	N/A	0.675	6459	1634.17	0.0258076	0.924017676884779,1.0243671471259492
	MDB_24215,MDB_24233	Third Degree	0.569506	2.31219	0.943861	0.238804	0.00411553	N/A	0.627329	20230	5118.34	0.0561388	0.9119789427839816,0.9757433911017178
	MDB_24233,MDB_24194	Unrelated	NA	4.01948	0.968528	0.245045	0.00392011	N/A	0.731707	33802	8552.15	0.0314719	0.9381597592596476,0.9988964503008371
	VAD002,MDB_24194	Unrelated	NA	2.69867	0.965703	0.24433	0.0055739	N/A	0.693252	12037	3045.45	0.0342967	0.9225233726690439,1.008883281444396
	VAD002,MDB_24195	Unrelated	NA	8.46176	1.00221	0.253566	0.00286911	N/A	0.822086	52306	13233.8	-0.00220652	0.979980095558005,1.0244329446362492
	VAD002,MDB_24197	Unrelated	NA	7.19147	0.997261	0.252314	0.00320192	N/A	0.797546	38131	9647.42	0.00273866	0.9724566433787004,1.0220660362497207
	VAD002,MDB_24212	Unrelated	NA	4.8372	1.05913	0.267966	0.00799605	N/A	0.80625	5232	1323.73	-0.0591251	0.9971811364140526,1.1210689736493549
	VAD002,MDB_24215	Unrelated	NA	4.24932	1.01894	0.257799	0.00670964	N/A	0.732919	8270	2092.37	-0.0189401	0.9669618126667185,1.0709183891969107
	VAD002,MDB_24233	Unrelated	NA	4.91049	0.990434	0.250587	0.00433748	N/A	0.723926	16609	4202.2	0.00956597	0.9568323618527689,1.0240357014763777
	VAD002,VAD004	Unrelated	NA	7.27015	1.02247	0.258691	0.00404441	N/A	0.840491	31756	8034.5	-0.0224657	0.9911344297510217,1.0537969242892562
	VAD004,MDB_24194	Unrelated	NA	5.36677	0.976927	0.24717	0.00333196	N/A	0.736196	35862	9073.35	0.0230728	0.9511151517007725,1.00273926296641
	VAD004,MDB_24195	Unrelated	NA	9.46406	1.00353	0.253899	0.00260053	N/A	0.889571	153675	38880.9	-0.00352627	0.9833804299340712,1.023672112220069
	VAD004,MDB_24197	Unrelated	NA	8.00246	0.984202	0.24901	0.00246454	N/A	0.840491	112907	28566.3	0.0157981	0.9651095296942547,1.003294199104396
	VAD004,MDB_24212	Unrelated	NA	6.07475	1.01167	0.255961	0.00439082	N/A	0.689441	15182	3841.16	-0.0116744	0.9776595579434915,1.045689299587505
	VAD004,MDB_24215	Unrelated	NA	4.88872	0.981059	0.248215	0.00387163	N/A	0.677019	24092	6095.45	0.0189406	0.9510665659208168,1.0110521881868162
	VAD004,MDB_24233	Unrelated	NA	7.73398	0.996101	0.252021	0.00293936	N/A	0.803681	49484	12519.8	0.00389884	0.9733304494074879,1.0188718651470046
Iron Age	I12410,I12640	Unrelated	NA	7.30762	0.987183	0.25305	0.00283894	N/A	0.760736	56886	14581.9	0.0128173	0.9654754760052809,1.0088898865815925
	I12410,I12877	Unrelated	NA	7.85772	1.01423	0.259983	0.00352255	N/A	0.823171	44299	11355.4	-0.0142306	0.9872963222575606,1.041164832347537
	I12410,I12878	Unrelated	NA	10.7226	0.999101	0.256105	0.00221971	N/A	0.865854	143691	36833.1	0.00089874	0.9821288770499955,1.0160736439389666
	I12410,I3320	Unrelated	NA	10.9752	0.993647	0.254707	0.00204122	N/A	0.932927	678152	173834	0.00635333	0.9780390388364083,1.0092543016592705
	I12410,I3322	Unrelated	NA	11.8753	1.00043	0.256447	0.002033	N/A	0.914634	558015	143039	-0.000433097	0.9848883115428283,1.0159778815202258
	I12410,I3496	Unrelated	NA	9.08762	0.98519	0.252539	0.00222666	N/A	0.841463	124258	31851.7	0.0148104	0.9681640891404247,1.0022151876279228
	I12410,I3759	Unrelated	NA	12.0144	0.990303	0.25385	0.00179333	N/A	0.884146	646414	165699	0.00969742	0.9765903948532026,1.0040147627689988
	I12640,I12877	Unrelated	NA	3.02673	0.997668	0.255738	0.00774224	N/A	0.722222	4575	1172.73	0.00233205	0.9384690260122917,1.0568668648097987
	I12640,I12878	Unrelated	NA	5.42371	1.01612	0.260468	0.00519268	N/A	0.773006	12873	3299.81	-0.0161201	0.9764156472399192,1.0558245402201925
	I12640,I3320	Unrelated	NA	6.651	0.995135	0.255088	0.0034257	N/A	0.779141	54585	13992.1	0.0048651	0.9689411726411054,1.0213286177965493
	I12640,I3322	Unrelated	NA	7.50183	1.00926	0.258708	0.00351966	N/A	0.809816	47629	12209	-0.0092552	0.9823430656378348,1.0361673382925676
	I12640,I3496	Unrelated	NA	2.46604	0.959917	0.246061	0.00557846	N/A	0.716049	11233	2879.42	0.0400833	0.917262505564115,1.002570841100861
	I12640,I3759	Unrelated	NA	7.61634	0.993864	0.254763	0.00294872	N/A	0.803681	53438	13698.1	0.00613635	0.9713170254759538,1.0164102710948726
	I12877,I12878	Unrelated	NA	5.42013	1.02378	0.26243	0.0055582	N/A	0.734568	10921	2799.44	-0.0237762	0.9812769625306048,1.0662754620434507
	I12877,I3320	Unrelated	NA	6.40558	1.00729	0.258204	0.00404342	N/A	0.768293	43330	11107	-0.00729116	0.9763742689134514,1.0382080580370991
	I12877,I3322	Unrelated	NA	6.50845	1.01219	0.259461	0.00417263	N/A	0.75	38287	9814.32	-0.0121947	0.9802898193202866,1.0440996452449527
	I12877,I3496	Unrelated	NA	3.4794	0.984078	0.252254	0.00573378	N/A	0.746914	9538	2444.93	0.0159219	0.9402363084712624,1.0279198613998262
	I12877,I3759	Unrelated	NA	8.61319	1.01358	0.259818	0.00319436	N/A	0.835366	42118	10796.3	-0.0135844	0.9891596068434587,1.0380091775748521
	I12878,I3320	Unrelated	NA	10.0583	1.00785	0.258348	0.00258935	N/A	0.902439	140655	36054.9	-0.00785279	0.9880539935868343,1.0276515797164016
	I12878,I3322	Unrelated	NA	11.2441	1.00183	0.256805	0.00217899	N/A	0.865854	119145	30541.1	-0.00183057	0.9851695123560315,1.0184916306277354
	I12878,I3496	Unrelated	NA	6.92368	0.99086	0.253993	0.00313251	N/A	0.760736	27489	7046.41	0.00914032	0.966907830430772,1.014811539305258
	I12878,I3759	Unrelated	NA	12.3515	1.00944	0.258756	0.00214157	N/A	0.890244	133543	34231.8	-0.0094412	0.9930662901588058,1.0258161010064706
	I3320,I3322	Unrelated	NA	14.3174	1.00947	0.258764	0.00184811	N/A	0.908537	533961	136873	-0.00947478	0.9953436989838912,1.0236058701899857
	I3320,I3496	Unrelated	NA	9.17593	1.0001	0.256362	0.00262187	N/A	0.884146	119339	30590.8	-0.000103906	0.9800564965396836,1.0201513152898756
	I3320,I3759	Unrelated	NA	12.7744	0.997742	0.255757	0.0018359	N/A	0.932927	619898	158902	0.00225837	0.9837039139327439,1.0117793407622395
	I3322,I3496	Unrelated	NA	9.26856	0.999896	0.256309	0.00258992	N/A	0.810976	103426	26511.8	0.000103906	0.9800929705663209,1.0196992176041202
	I3322,I3759	Unrelated	NA	13.8327	1.0072	0.25818	0.00187066	N/A	0.920732	517065	132542	-0.00719687	0.992893394030863,1.0215003432233598
	I3759,I3496	Unrelated	NA	9.89398	0.995162	0.255095	0.00230355	N/A	0.878049	116333	29820.3	0.00483822	0.9775483407582127,1.0127752273158293
