# Supplementary material for: Genetic transitions in the Neolithic and Bronze Age at Mas d’en Boixos (Catalonia, Spain)
Source: iScience. 2025 Jun 11;28(7):112871. doi: 10.1016/j.isci.2025.112871 (PMC12273517; doi:10.1016/j.isci.2025.112871)
Supplement: Table S9. Labels used in population genetic analysis [file mmc10.xlsx]

## Sheet: Table.S.9.Labels
Sample	Orignal_Pop_Label	PCA_labels(others)	f-statistics_labels (others)	ADMIXTURE_labels (others)	admixture_modelling_labels (others)
ALA001_d	Turkey_Alalakh_MLBA	-	-	-	Anatolia_BA
ALA002	Turkey_Alalakh_MLBA	-	-	-	Anatolia_BA
ALA004	Turkey_Alalakh_MLBA	-	-	-	Anatolia_BA
ALA008	Turkey_Alalakh_MLBA	-	-	-	Anatolia_BA
ALA011	Turkey_Alalakh_MLBA	-	-	-	Anatolia_BA
ALA013	Turkey_Alalakh_MLBA	-	-	-	Anatolia_BA
ALA014_d	Turkey_Alalakh_MLBA	-	-	-	Anatolia_BA
ALA015	Turkey_Alalakh_MLBA	-	-	-	Anatolia_BA
ALA016	Turkey_Alalakh_MLBA	-	-	-	Anatolia_BA
ALA017	Turkey_Alalakh_MLBA	-	-	-	Anatolia_BA
ALA018	Turkey_Alalakh_MLBA	-	-	-	Anatolia_BA
ALA020	Turkey_Alalakh_MLBA	-	-	-	Anatolia_BA
ALA023	Turkey_Alalakh_MLBA	-	-	-	Anatolia_BA
ALA024	Turkey_Alalakh_MLBA	-	-	-	Anatolia_BA
ALA025	Turkey_Alalakh_MLBA	-	-	-	Anatolia_BA
ALA026	Turkey_Alalakh_MLBA	-	-	-	Anatolia_BA
ALA028	Turkey_Alalakh_MLBA	-	-	-	Anatolia_BA
ALA029	Turkey_Alalakh_MLBA	-	-	-	Anatolia_BA
ALA030	Turkey_Alalakh_MLBA	-	-	-	Anatolia_BA
ALA034	Turkey_Alalakh_MLBA	-	-	-	Anatolia_BA
ALA035	Turkey_Alalakh_MLBA	-	-	-	Anatolia_BA
ALA037	Turkey_Alalakh_MLBA	-	-	-	Anatolia_BA
ALA039	Turkey_Alalakh_MLBA	-	-	-	Anatolia_BA
ALA084	Turkey_Alalakh_MLBA	-	-	-	Anatolia_BA
ALA095	Turkey_Alalakh_MLBA	-	-	-	Anatolia_BA
I14649_in.preparation	Turkey_EBA	-	-	-	Anatolia_BA
I14792	Turkey_EBA	-	-	-	Anatolia_BA
I14794	Turkey_EBA	-	-	-	Anatolia_BA
I14797	Turkey_EBA	-	-	-	Anatolia_BA
I14798	Turkey_EBA	-	-	-	Anatolia_BA
I16580	Turkey_EBA	-	-	-	Anatolia_BA
I2495	Turkey_EBA	-	-	-	Anatolia_BA
I2499	Turkey_EBA	-	-	-	Anatolia_BA
I2683	Turkey_EBA	-	-	-	Anatolia_BA
I4481	Turkey_EBA	-	-	-	Anatolia_BA
I4614	Turkey_EBA	-	-	-	Anatolia_BA
I4615	Turkey_EBA	-	-	-	Anatolia_BA
I4616	Turkey_EBA	-	-	-	Anatolia_BA
I4619	Turkey_EBA	-	-	-	Anatolia_BA
I5733	Turkey_EBA	-	-	-	Anatolia_BA
I5735	Turkey_EBA	-	-	-	Anatolia_BA
I5740	Turkey_EBA	-	-	-	Anatolia_BA
I5741	Turkey_EBA	-	-	-	Anatolia_BA
I5742	Turkey_EBA	-	-	-	Anatolia_BA
I5743	Turkey_EBA	-	-	-	Anatolia_BA
I5744	Turkey_EBA	-	-	-	Anatolia_BA
I7073	Turkey_EBA	-	-	-	Anatolia_BA
I7079	Turkey_EBA	-	-	-	Anatolia_BA
I14759	Turkey_MBA	-	-	-	Anatolia_BA
I14761	Turkey_MBA	-	-	-	Anatolia_BA
I14762	Turkey_MBA	-	-	-	Anatolia_BA
I14784	Turkey_MBA	-	-	-	Anatolia_BA
I14786	Turkey_MBA	-	-	-	Anatolia_BA
I14788	Turkey_MBA	-	-	-	Anatolia_BA
I1507	Hungary_EN_HG_Koros	-	-	WHG	WHG
I4971	Hungary_EN_HG_Koros	-	-	WHG	WHG
I0001	Luxembourg_Loschbour	-	-	WHG	WHG
EHU001	Spain_C_oSteppe	C	-	-	-
EHU002	Spain_C_oSteppe	C	-	-	-
I0461	Spain_C_oSteppe	C	-	-	-
I0462	Spain_C_oSteppe	C	-	-	-
I3238	Spain_C_oSteppe	C	-	-	-
I3239	Spain_C_oSteppe	C	-	-	-
I3243	Spain_C_oSteppe	C	-	-	-
I5665	Spain_C_oSteppe	C	-	-	-
I6471	Spain_C_oSteppe	C	-	-	-
I6472	Spain_C_oSteppe	C	-	-	-
I6539	Spain_C_oSteppe	C	-	-	-
I6588	Spain_C_oSteppe	C	-	-	-
I6623	Spain_C_oSteppe	C	-	-	-
MDB_24228	MDB_24228	N	MDB_N	MDB_N	-
I12410	Spain_IA	IA	MDB_IA	MDB_IA	-
I12877	Spain_IA	IA	MDB_IA	MDB_IA	-
I12878	Spain_IA	IA	MDB_IA	MDB_IA	-
MDB_24194	MDB_24194	BA	MDB_BA	MDB_BA	-
MDB_24195	MDB_24195	BA	MDB_BA	MDB_BA	-
MDB_24197	MDB_24197	BA	MDB_BA	MDB_BA	-
MDB_24212	MDB_24212	BA	MDB_BA	MDB_BA	-
MDB_24215	MDB_24215	BA	MDB_BA	MDB_BA	-
MDB_24233	MDB_24233	BA	MDB_BA	MDB_BA	-
CHA001_merged	Spain_EN	N	-	Iberia_N	-
CHA002_merged	Spain_EN	N	-	Iberia_N	-
CHA003_merged	Spain_EN	N	-	Iberia_N	-
CHA004.A0102	Spain_EN	N	-	Iberia_N	-
FUC003_merged	Spain_EN	N	-	Iberia_N	-
I0409	Spain_EN	N	-	Iberia_N	-
I0410	Spain_EN	N	-	Iberia_N	-
I0412	Spain_EN	N	-	Iberia_N	-
I0413	Spain_EN	N	-	Iberia_N	-
I1972	Spain_EN	N	-	Iberia_N	-
I2199	Spain_EN	N	-	Iberia_N	-
TOR.11_noUDG.WGC	Spain_EN_o.SG	N	-	Iberia_N	-
atp005_noUDG.SG	Spain_EN.SG	N	-	Iberia_N	-
CB13_noUDG.SG	Spain_EN.SG	N	-	Iberia_N	-
mur_noUDG.SG	Spain_EN.SG	N	-	Iberia_N	-
TOR.6_noUDG.WGC	Spain_EN.SG	N	-	Iberia_N	-
TOR.8_noUDG.WGC	Spain_EN.SG	N	-	Iberia_N	-
I19991	Spain_LIA	IA	-	Iberia_N	-
c40331_noUDG.SG	Spain_LN.SG	N	-	Iberia_N	-
san216_noUDG.SG	Spain_LN.SG	N	-	Iberia_N	-
ELT002_merged	Spain_MLN	N	-	Iberia_N	-
ELT006_merged	Spain_MLN	N	-	Iberia_N	-
I0405	Spain_MLN	N	-	Iberia_N	-
I0406	Spain_MLN	N	-	Iberia_N	-
I0407	Spain_MLN	N	-	Iberia_N	-
I0408	Spain_MLN	N	-	Iberia_N	-
I10277	Spain_MLN	N	-	Iberia_N	-
I10278	Spain_MLN	N	-	Iberia_N	-
I10280	Spain_MLN	N	-	Iberia_N	-
I10283	Spain_MLN	N	-	Iberia_N	-
I10284	Spain_MLN	N	-	Iberia_N	-
I10285	Spain_MLN	N	-	Iberia_N	-
I10286	Spain_MLN	N	-	Iberia_N	-
I10287	Spain_MLN	N	-	Iberia_N	-
I11248	Spain_MLN	N	-	Iberia_N	-
I11249	Spain_MLN	N	-	Iberia_N	-
I11300	Spain_MLN	N	-	Iberia_N	-
I11301	Spain_MLN	N	-	Iberia_N	-
I11303	Spain_MLN	N	-	Iberia_N	-
I11304	Spain_MLN	N	-	Iberia_N	-
I11305	Spain_MLN	N	-	Iberia_N	-
I11306	Spain_MLN	N	-	Iberia_N	-
I3214	Spain_MLN	N	-	Iberia_N	-
I3273	Spain_MLN	N	-	Iberia_N	-
I7547	Spain_MLN	N	-	Iberia_N	-
I7549	Spain_MLN	N	-	Iberia_N	-
I7550	Spain_MLN	N	-	Iberia_N	-
I7594	Spain_MLN	N	-	Iberia_N	-
I7598	Spain_MLN	N	-	Iberia_N	-
I7600	Spain_MLN	N	-	Iberia_N	-
I7601	Spain_MLN	N	-	Iberia_N	-
I7602	Spain_MLN	N	-	Iberia_N	-
I7603	Spain_MLN	N	-	Iberia_N	-
I7604	Spain_MLN	N	-	Iberia_N	-
I7605	Spain_MLN	N	-	Iberia_N	-
I7606	Spain_MLN	N	-	Iberia_N	-
I7642	Spain_MLN	N	-	Iberia_N	-
I7643	Spain_MLN	N	-	Iberia_N	-
I7644	Spain_MLN	N	-	Iberia_N	-
I7645	Spain_MLN	N	-	Iberia_N	-
I7646	Spain_MLN	N	-	Iberia_N	-
I7647	Spain_MLN	N	-	Iberia_N	-
I7679	Spain_MLN	N	-	Iberia_N	-
I8134	Spain_MLN	N	-	Iberia_N	-
I8567	Spain_MLN	N	-	Iberia_N	-
I8568	Spain_MLN	N	-	Iberia_IA	-
I12640	Spain_IA	IA	-	Iberia_IA	-
I12641	Spain_IA	IA	-	Iberia_IA	-
I12879	Spain_IA	IA	-	Iberia_IA	-
I19722	Spain_IA	IA	-	Iberia_IA	-
I3320	Spain_IA	IA	-	Iberia_IA	-
I3321	Spain_IA	IA	-	Iberia_IA	-
I3321_d	Spain_IA	IA	-	Iberia_IA	-
I3322	Spain_IA	IA	-	Iberia_IA	-
I3323	Spain_IA	IA	-	Iberia_IA	-
I3327	Spain_IA	IA	-	Iberia_IA	-
I3496	Spain_IA	IA	-	Iberia_IA	-
I4556	Spain_IA	IA	-	Iberia_IA	-
I3758	Spain_IA_Celt	IA	-	Iberia_IA	-
I3759	Spain_IA_Celt	IA	-	Iberia_IA	-
I3757	Spain_IA_Celt_o	IA	-	Iberia_IA	-
I3324	Spain_IA_o	IA	-	Iberia_IA	-
I3326	Spain_IA_o	IA	-	Iberia_IA	-
I12561	Spain_IA_Tartessian	IA	-	Iberia_IA	-
I19987	Spain_LIA	IA	-	Iberia_IA	-
I19989	Spain_LIA	IA	-	Iberia_IA	-
I19990	Spain_LIA	IA	-	Iberia_IA	-
I12171	Spain_EIA_Tartessian	IA	-	Iberia_IA	-
BAL003.A0101	Spain_UP_Azilian	UP	Balma_Guilanyà	Iberia_HG	Iberia_HG
BAL051_merged	Spain_UP_Azilian	UP	Balma_Guilanyà	Iberia_HG	Iberia_HG
Canes_noUDG.SG	Spain_HG.SG	M	Los_Canes	Iberia_HG	Iberia_HG
Chan_noUDG.SG	Spain_HG.SG	M	Chan_do_Lindeiro	Iberia_HG	Iberia_HG
CMS001_merged	Portugal_Geometric_Mesolithic	M	Moita_do_Sebastião	Iberia_HG	Iberia_HG
ElMiron_d	Spain_ElMiron	UP	El_Mirón	Iberia_HG	Iberia_HG
I0585	Spain_HG	M	-	Iberia_HG	Iberia_HG
I10899_d	Spain_HG	M	Cueva_de_la_Carigüela	Iberia_HG	Iberia_HG
I3209	Spain_HG	M	Cingle_del_Mas_Nou	Iberia_HG	Iberia_HG
LaBrana1_noUDG.SG	Spain_HG.SG	M	La_Braña	Iberia_HG	Iberia_HG
MLZ053	Malalmuerzo	UP	Malalmuerzo	-	-
MLZ053.PMD	Malalmuerzo	UP	-	-	-
I0257	Spain_C	C	-	Iberia_C	-
I0258	Spain_C	C	-	Iberia_C	-
I0260	Spain_C	C	-	Iberia_C	-
I0261	Spain_C	C	-	Iberia_C	-
I0262	Spain_C	C	-	Iberia_C	-
I0263	Spain_C	C	-	Iberia_C	-
I0455	Spain_C	C	-	Iberia_C	-
I0456	Spain_C	C	-	Iberia_C	-
I0457	Spain_C	C	-	Iberia_C	-
I0459	Spain_C	C	-	Iberia_C	-
I0460	Spain_C	C	-	Iberia_C	-
I0581_d	Spain_C	C	-	Iberia_C	-
I0823	Spain_C	C	-	Iberia_C	-
I0825	Spain_C	C	-	Iberia_C	-
I0826	Spain_C	C	-	Iberia_C	-
I1271	Spain_C	C	-	Iberia_C	-
I1272	Spain_C	C	-	Iberia_C	-
I1276	Spain_C	C	-	Iberia_C	-
I1277	Spain_C	C	-	Iberia_C	-
I1280	Spain_C	C	-	Iberia_C	-
I1281	Spain_C	C	-	Iberia_C	-
I1282	Spain_C	C	-	Iberia_C	-
I1284	Spain_C	C	-	Iberia_C	-
I1300	Spain_C	C	-	Iberia_C	-
I1303	Spain_C	C	-	Iberia_C	-
I1314	Spain_C	C	-	Iberia_C	-
I1553	Spain_C	C	-	Iberia_C	-
I1838	Spain_C	C	-	Iberia_C	-
I1842	Spain_C	C	-	Iberia_C	-
I1843	Spain_C	C	-	Iberia_C	-
I1845	Spain_C	C	-	Iberia_C	-
I1846	Spain_C	C	-	Iberia_C	-
I1975	Spain_C	C	-	Iberia_C	-
I1976	Spain_C	C	-	Iberia_C	-
I1978	Spain_C	C	-	Iberia_C	-
I1981	Spain_C	C	-	Iberia_C	-
I2467	Spain_C	C	-	Iberia_C	-
I2473	Spain_C	C	-	Iberia_C	-
I3269	Spain_C	C	-	Iberia_C	-
I3270	Spain_C	C	-	Iberia_C	-
I3271	Spain_C	C	-	Iberia_C	-
I3272	Spain_C	C	-	Iberia_C	-
I3276	Spain_C	C	-	Iberia_C	-
I3277	Spain_C	C	-	Iberia_C	-
I4245	Spain_C	C	-	Iberia_C	-
I4247	Spain_C	C	-	Iberia_C	-
I4565	Spain_C	C	-	Iberia_C	-
I5838	Spain_C	C	-	Iberia_C	-
I6475	Spain_C	C	-	Iberia_C	-
I6542	Spain_C	C	-	Iberia_C	-
I6543	Spain_C	C	-	Iberia_C	-
I6584	Spain_C	C	-	Iberia_C	-
I6587	Spain_C	C	-	Iberia_C	-
I6596	Spain_C	C	-	Iberia_C	-
I6604	Spain_C	C	-	Iberia_C	-
I6608	Spain_C	C	-	Iberia_C	-
I6609	Spain_C	C	-	Iberia_C	-
I6612	Spain_C	C	-	Iberia_C	-
I6617	Spain_C	C	-	Iberia_C	-
I6622	Spain_C	C	-	Iberia_C	-
I6628	Spain_C	C	-	Iberia_C	-
I6629	Spain_C	C	-	Iberia_C	-
I6630	Spain_C	C	-	Iberia_C	-
I7587	Spain_C	C	-	Iberia_C	-
I8048	Spain_C	C	-	Iberia_C	-
I8131	Spain_C	C	-	Iberia_C	-
I8140_d	Spain_C	C	-	Iberia_C	-
I8141	Spain_C	C	-	Iberia_C	-
I8148	Spain_C	C	-	Iberia_C	-
I8149	Spain_C	C	-	Iberia_C	-
I8150	Spain_C	C	-	Iberia_C	-
I8153	Spain_C	C	-	Iberia_C	-
I8154	Spain_C	C	-	Iberia_C	-
I8156	Spain_C	C	-	Iberia_C	-
I8158	Spain_C	C	-	Iberia_C	-
I8197	Spain_C	C	-	Iberia_C	-
I8198	Spain_C	C	-	Iberia_C	-
I8199	Spain_C	C	-	Iberia_C	-
I8364	Spain_C	C	-	Iberia_C	-
I8365	Spain_C	C	-	Iberia_C	-
I8566	Spain_C	C	-	Iberia_C	-
I8569	Spain_C	C	-	Iberia_C	-
atp002_noUDG.SG	Spain_C_oAnatolia.SG	C	-	Iberia_C	-
atp016_noUDG.SG	Spain_C.SG	C	-	Iberia_C	-
atp12-1420_noUDG.SG	Spain_C.SG	C	-	Iberia_C	-
ATP17_noUDG.SG	Spain_C.SG	C	-	Iberia_C	-
ATP3_noUDG.SG	Spain_C.SG	C	-	Iberia_C	-
ATP7_noUDG.SG	Spain_C.SG	C	-	Iberia_C	-
por002_noUDG.SG	Spain_C.SG	C	-	Iberia_C	-
por004_noUDG.SG	Spain_C.SG	C	-	Iberia_C	-
MDP003	Spain_MolinosPapel_Early_Argar	Argar	-	Iberia_C	-
CDM001	Spain_SE_Iberia_CA	C	-	Iberia_C	-
CDM002	Spain_SE_Iberia_CA	C	-	Iberia_C	-
CDM003	Spain_SE_Iberia_CA	C	-	Iberia_C	-
CDM004	Spain_SE_Iberia_CA	C	-	Iberia_C	-
CDM005	Spain_SE_Iberia_CA	C	-	Iberia_C	-
CDM006	Spain_SE_Iberia_CA	C	-	Iberia_C	-
CDP001	Spain_SE_Iberia_CA	C	-	Iberia_C	-
CDP002	Spain_SE_Iberia_CA	C	-	Iberia_C	-
CDP006	Spain_SE_Iberia_CA	C	-	Iberia_C	-
CDP008	Spain_SE_Iberia_CA	C	-	Iberia_C	-
CDP011	Spain_SE_Iberia_CA	C	-	Iberia_C	-
CLL001	Spain_SE_Iberia_CA	C	-	Iberia_C	-
CLL002	Spain_SE_Iberia_CA	C	-	Iberia_C	-
CLL003	Spain_SE_Iberia_CA	C	-	Iberia_C	-
CLL004	Spain_SE_Iberia_CA	C	-	Iberia_C	-
CLL005	Spain_SE_Iberia_CA	C	-	Iberia_C	-
CLL006	Spain_SE_Iberia_CA	C	-	Iberia_C	-
CLL008	Spain_SE_Iberia_CA	C	-	Iberia_C	-
CLL009	Spain_SE_Iberia_CA	C	-	Iberia_C	-
CLL010	Spain_SE_Iberia_CA	C	-	Iberia_C	-
CLL011	Spain_SE_Iberia_CA	C	-	Iberia_C	-
I0453	Spain_SE_Iberia_CA	C	-	Iberia_C	-
VLBA013	Spain_SW_Iberia_CA	C	-	Iberia_C	-
VLBA015	Spain_SW_Iberia_CA	C	-	Iberia_C	-
VLBA016	Spain_SW_Iberia_CA	C	-	Iberia_C	-
VLBA017	Spain_SW_Iberia_CA	C	-	Iberia_C	-
VLBA029	Spain_SW_Iberia_CA_o	C	-	Iberia_C	-
VLBA014	Spain_SW_Iberia_CA_oAsia	C	-	Iberia_C	-
VLBA019	Spain_SW_Iberia_CA_oAsia	C	-	Iberia_C	-
VLBA020	Spain_SW_Iberia_CA_oAsia	C	-	Iberia_C	-
VLBA021	Spain_SW_Iberia_CA_oAsia	C	-	Iberia_C	-
VLBA033	Spain_SW_Iberia_CA_oAsia	C	-	Iberia_BA	-
I4246	Spain_BellBeaker_oAfrica	BA	-	Iberia_BA	-
EFA006	Spain_Aritgues_LBA	BA	Iberia	Iberia_BA	-
EFA008	Spain_Aritgues_LBA	BA	Iberia	Iberia_BA	-
EFA009	Spain_Aritgues_LBA	BA	Iberia	Iberia_BA	-
EFA010	Spain_Aritgues_LBA	BA	Iberia	Iberia_BA	-
EFA011	Spain_Aritgues_LBA	BA	Iberia	Iberia_BA	-
ATP9_noUDG.SG	Spain_BA.SG	BA	Iberia	Iberia_BA	-
COV20126_noUDG.SG	Spain_BA.SG	BA	Iberia	Iberia_BA	-
esp005_noUDG.SG	Spain_BA.SG	BA	Iberia	Iberia_BA	-
pir001_noUDG.SG	Spain_BA.SG	BA	Iberia	Iberia_BA	-
I12809	Spain_EBA	BA	Iberia	Iberia_BA	-
I12855	Spain_EBA	BA	Iberia	Iberia_BA	-
I1310	Spain_EBA	BA	Iberia	Iberia_BA	-
I1312_d	Spain_EBA	BA	Iberia	Iberia_BA	-
I1313_d	Spain_EBA	BA	Iberia	Iberia_BA	-
I1836	Spain_EBA	BA	Iberia	Iberia_BA	-
I1840	Spain_EBA	BA	Iberia	Iberia_BA	-
I1977	Spain_EBA	BA	Iberia	Iberia_BA	-
I1982	Spain_EBA	BA	Iberia	Iberia_BA	-
I23569	Spain_EBA	BA	Iberia	Iberia_BA	-
I2471	Spain_EBA	BA	Iberia	Iberia_BA	-
I3484	Spain_EBA	BA	Iberia	Iberia_BA	-
I3485	Spain_EBA	BA	Iberia	Iberia_BA	-
I3486	Spain_EBA	BA	Iberia	Iberia_BA	-
I3487	Spain_EBA	BA	Iberia	Iberia_BA	-
I3488	Spain_EBA	BA	Iberia	Iberia_BA	-
I3490	Spain_EBA	BA	Iberia	Iberia_BA	-
I3491	Spain_EBA	BA	Iberia	Iberia_BA	-
I3492	Spain_EBA	BA	Iberia	Iberia_BA	-
I3494	Spain_EBA	BA	Iberia	Iberia_BA	-
I3756	Spain_EBA	BA	Iberia	Iberia_BA	-
I3997	Spain_EBA	BA	Iberia	Iberia_BA	-
I4559	Spain_EBA	BA	Iberia	Iberia_BA	-
I4560	Spain_EBA	BA	Iberia	Iberia_BA	-
I4561	Spain_EBA	BA	Iberia	Iberia_BA	-
I4562	Spain_EBA	BA	Iberia	Iberia_BA	-
I6470	Spain_EBA	BA	Iberia	Iberia_BA	-
I6618	Spain_EBA	BA	Iberia	Iberia_BA	-
I8136	Spain_EBA	BA	Iberia	Iberia_BA	-
I8144	Spain_EBA	BA	Iberia	Iberia_BA	-
VAD001	Spain_EBA	BA	Iberia	Iberia_BA	-
VAD002	Spain_EBA	BA	Iberia	Iberia_BA	-
VAD003	Spain_EBA	BA	Iberia	Iberia_BA	-
VAD004	Spain_EBA	BA	Iberia	Iberia_BA	-
VAD005	Spain_EBA	BA	Iberia	Iberia_BA	-
I7162	Spain_EBA_Africa	BA	Iberia	Iberia_BA	-
I20740	Spain_LBA	BA	Iberia	Iberia_BA	-
I2469_enhanced	Spain_LBA	BA	Iberia	Iberia_BA	-
I8570	Spain_LBA	BA	Iberia	Iberia_BA	-
I8571	Spain_LBA	BA	Iberia	Iberia_BA	-
I12208	Spain_MBA	BA	Iberia	Iberia_BA	-
I12209	Spain_MBA	BA	Iberia	Iberia_BA	-
I2470	Spain_MBA	BA	Iberia	Iberia_BA	-
I2470_enhanced	Spain_MBA	BA	Iberia	Iberia_BA	-
I2472	Spain_MBA	BA	Iberia	Iberia_BA	-
I3493	Spain_MBA	BA	Iberia	Iberia_BA	-
MIV001	Spain_NE_Iberia_BA	BA	Iberia	Iberia_BA	-
CBR004	Spain_SE_CabezoRedondo_BA	BA	Iberia	Iberia_BA	-
CMO001	Spain_SE_Iberia_BA_Argar	BA	Iberia	Iberia_BA	-
CMO002	Spain_SE_Iberia_BA_Argar	BA	Iberia	Iberia_BA	-
CMO003	Spain_SE_Iberia_BA_Argar	BA	Iberia	Iberia_BA	-
LOT001	Spain_SE_Iberia_BA_Argar	BA	Iberia	Iberia_BA	-
MMI004	Spain_SE_Iberia_BA_Argar	BA	Iberia	Iberia_BA	-
LHO003	Spain_SE_Iberia_BA_Valencian	BA	Iberia	Iberia_BA	-
PLZ001	Spain_SE_Iberia_BA_Valencian	BA	Iberia	Iberia_BA	-
PUC001	Spain_SE_Iberia_BA_Valencian	BA	Iberia	Iberia_BA	-
PUC002	Spain_SE_Iberia_BA_Valencian	BA	Iberia	Iberia_BA	-
PUC003	Spain_SE_Iberia_BA_Valencian	BA	Iberia	Iberia_BA	-
PUC004	Spain_SE_Iberia_BA_Valencian	BA	Iberia	Iberia_BA	-
I10939	Gibraltar_EBA	BA	Iberia	Iberia_BA	-
I10940	Gibraltar_EBA	BA	Iberia	Iberia_BA	-
I10941	Gibraltar_EBA	BA	Iberia	Iberia_BA	-
I7687	Portugal_LBA	BA	Iberia	Iberia_BA	-
I7688	Portugal_LBA	BA	Iberia	Iberia_BA	-
I8045	Portugal_MBA	BA	Iberia	Iberia_BA	-
MonteGato104_noUDG.SG	Portugal_MBA.SG	BA	Iberia	Iberia_BA	-
ValeOuro10207_noUDG.SG	Portugal_MBA.SG	BA	Iberia	Iberia_BA	-
I4420_noUDG	Spain_MBA_Formentera_noUDG	BA	Iberia	BalearicIslands_BA	-
ALM035	Spain_Almoloya_Argar	Argar	-	Argar	-
ALM047	Spain_Almoloya_Argar	Argar	-	Argar	-
ALM053	Spain_Almoloya_Argar	Argar	-	Argar	-
ALM056_merged	Spain_Almoloya_Argar	Argar	-	Argar	-
ALM062	Spain_Almoloya_Argar	Argar	-	Argar	-
ALM069	Spain_Almoloya_Argar	Argar	-	Argar	-
ALM070	Spain_Almoloya_Argar	Argar	-	Argar	-
ALM071	Spain_Almoloya_Argar	Argar	-	Argar	-
ALM075	Spain_Almoloya_Argar	Argar	-	Argar	-
ALM079	Spain_Almoloya_Argar	Argar	-	Argar	-
ALM084	Spain_Almoloya_Argar	Argar	-	Argar	-
ALM088	Spain_Almoloya_Argar	Argar	-	Argar	-
ALM001_merged	Spain_Almoloya_Argar_Early	Argar	-	Argar	-
ALM002_merged	Spain_Almoloya_Argar_Early	Argar	-	Argar	-
ALM004	Spain_Almoloya_Argar_Early	Argar	-	Argar	-
ALM006	Spain_Almoloya_Argar_Early	Argar	-	Argar	-
ALM007	Spain_Almoloya_Argar_Early	Argar	-	Argar	-
ALM008	Spain_Almoloya_Argar_Early	Argar	-	Argar	-
ALM014	Spain_Almoloya_Argar_Early	Argar	-	Argar	-
ALM015_merged	Spain_Almoloya_Argar_Early	Argar	-	Argar	-
ALM016_merged	Spain_Almoloya_Argar_Early	Argar	-	Argar	-
ALM017	Spain_Almoloya_Argar_Early	Argar	-	Argar	-
ALM018	Spain_Almoloya_Argar_Early	Argar	-	Argar	-
ALM019_merged	Spain_Almoloya_Argar_Early	Argar	-	Argar	-
ALM020	Spain_Almoloya_Argar_Early	Argar	-	Argar	-
ALM021	Spain_Almoloya_Argar_Early	Argar	-	Argar	-
ALM024	Spain_Almoloya_Argar_Early	Argar	-	Argar	-
ALM025	Spain_Almoloya_Argar_Early	Argar	-	Argar	-
ALM026	Spain_Almoloya_Argar_Early	Argar	-	Argar	-
ALM027	Spain_Almoloya_Argar_Early	Argar	-	Argar	-
ALM028_merged	Spain_Almoloya_Argar_Early	Argar	-	Argar	-
ALM040	Spain_Almoloya_Argar_Early	Argar	-	Argar	-
ALM041	Spain_Almoloya_Argar_Early	Argar	-	Argar	-
ALM042	Spain_Almoloya_Argar_Early	Argar	-	Argar	-
ALM043	Spain_Almoloya_Argar_Early	Argar	-	Argar	-
ALM044	Spain_Almoloya_Argar_Early	Argar	-	Argar	-
ALM046	Spain_Almoloya_Argar_Early	Argar	-	Argar	-
ALM048	Spain_Almoloya_Argar_Early	Argar	-	Argar	-
ALM049	Spain_Almoloya_Argar_Early	Argar	-	Argar	-
ALM050	Spain_Almoloya_Argar_Early	Argar	-	Argar	-
ALM003	Spain_Almoloya_Argar_Late	Argar	-	Argar	-
ALM029	Spain_Almoloya_Argar_Late	Argar	-	Argar	-
ALM032	Spain_Almoloya_Argar_Late	Argar	-	Argar	-
ALM036	Spain_Almoloya_Argar_Late	Argar	-	Argar	-
ALM038_merged	Spain_Almoloya_Argar_Late	Argar	-	Argar	-
ALM039	Spain_Almoloya_Argar_Late	Argar	-	Argar	-
ALM051	Spain_Almoloya_Argar_Late	Argar	-	Argar	-
ALM055	Spain_Almoloya_Argar_Late	Argar	-	Argar	-
ALM057	Spain_Almoloya_Argar_Late	Argar	-	Argar	-
ALM063	Spain_Almoloya_Argar_Late	Argar	-	Argar	-
ALM064	Spain_Almoloya_Argar_Late	Argar	-	Argar	-
ALM067	Spain_Almoloya_Argar_Late	Argar	-	Argar	-
ALM068	Spain_Almoloya_Argar_Late	Argar	-	Argar	-
ALM076	Spain_Almoloya_Argar_Late	Argar	-	Argar	-
ALM078	Spain_Almoloya_Argar_Late	Argar	-	Argar	-
ALM081	Spain_Almoloya_Argar_Late	Argar	-	Argar	-
ALM086	Spain_Almoloya_Argar_Late	Argar	-	Argar	-
ALM087	Spain_Almoloya_Argar_Late	Argar	-	Argar	-
BAS003	Spain_Bastida_Argar	Argar	-	Argar	-
BAS022	Spain_Bastida_Argar	Argar	-	Argar	-
BAS023	Spain_Bastida_Argar	Argar	-	Argar	-
BAS024	Spain_Bastida_Argar	Argar	-	Argar	-
BAS025	Spain_Bastida_Argar	Argar	-	Argar	-
BAS027	Spain_Bastida_Argar	Argar	-	Argar	-
BAS002	Spain_Bastida_Argar_Late	Argar	-	Argar	-
BAS018	Spain_Bastida_Argar_Late	Argar	-	Argar	-
BAS026	Spain_Bastida_Argar_Late	Argar	-	Argar	-
LD1174_noUDG.SG	Spain_MN.SG	N	-	Argar	-
MDP002	Spain_MolinosPapel_Early_Argar	Argar	-	Argar	-
I0726	Turkey_N	-	Anatolia_N	Anatolia_N	-
I1099	Turkey_N	-	Anatolia_N	Anatolia_N	-
I1100	Turkey_N	-	Anatolia_N	Anatolia_N	-
I1102	Turkey_N	-	Anatolia_N	Anatolia_N	-
I1103	Turkey_N	-	Anatolia_N	Anatolia_N	-
I0707	Turkey_N	-	Anatolia_N	Anatolia_N	-
I0708	Turkey_N	-	Anatolia_N	Anatolia_N	-
I0709	Turkey_N	-	Anatolia_N	Anatolia_N	-
I0723_enhanced	Turkey_N	-	Anatolia_N	Anatolia_N	-
I0724_enhanced	Turkey_N	-	Anatolia_N	Anatolia_N	-
I0727_enhanced	Turkey_N	-	Anatolia_N	Anatolia_N	-
I0736	Turkey_N	-	Anatolia_N	Anatolia_N	-
I0744	Turkey_N	-	Anatolia_N	Anatolia_N	-
I0745	Turkey_N	-	Anatolia_N	Anatolia_N	-
I0746	Turkey_N	-	Anatolia_N	Anatolia_N	-
I1096	Turkey_N	-	Anatolia_N	Anatolia_N	-
I1097	Turkey_N	-	Anatolia_N	Anatolia_N	-
I1098	Turkey_N	-	Anatolia_N	Anatolia_N	-
I1101	Turkey_N	-	Anatolia_N	Anatolia_N	-
I11949	Turkey_N	-	Anatolia_N	Anatolia_N	-
I1579_enhanced	Turkey_N	-	Anatolia_N	Anatolia_N	-
I1580_enhanced	Turkey_N	-	Anatolia_N	Anatolia_N	-
I1581_enhanced	Turkey_N	-	Anatolia_N	Anatolia_N	-
I1583_enhanced	Turkey_N	-	Anatolia_N	Anatolia_N	-
I1585_enhanced	Turkey_N	-	Anatolia_N	Anatolia_N	-
I0723	Turkey_N	-	Anatolia_N	Anatolia_N	-
I0724	Turkey_N	-	Anatolia_N	Anatolia_N	-
I0727	Turkey_N	-	Anatolia_N	Anatolia_N	-
I1579	Turkey_N	-	Anatolia_N	Anatolia_N	-
I1580	Turkey_N	-	Anatolia_N	Anatolia_N	-
I1581	Turkey_N	-	Anatolia_N	Anatolia_N	-
I1583	Turkey_N	-	Anatolia_N	Anatolia_N	-
I1585	Turkey_N	-	Anatolia_N	Anatolia_N	-
I1583.DG	Turkey_N	-	Anatolia_N	Anatolia_N	-
Bar31_noUDG.SG	Turkey_N	-	Anatolia_N	Anatolia_N	-
Bar8_noUDG.SG	Turkey_N	-	Anatolia_N	Anatolia_N	-
I1583.SG	Turkey_N	-	Anatolia_N	Anatolia_N	-
MDB_24227	MDB_24227	N	MDB_N	-	-
BAS22	Basque	Basque	-	-	-
BAS25	Basque	Basque	-	-	-
BAS27	Basque	Basque	-	-	-
BAS28	Basque	Basque	-	-	-
BAS30	Basque	Basque	-	-	-
BAS31	Basque	Basque	-	-	-
BAS32	Basque	Basque	-	-	-
BAS33	Basque	Basque	-	-	-
BAS35	Basque	Basque	-	-	-
HGDP01357	Basque	Basque	-	-	-
HGDP01358	Basque	Basque	-	-	-
HGDP01359	Basque	Basque	-	-	-
HGDP01360	Basque	Basque	-	-	-
HGDP01362	Basque	Basque	-	-	-
HGDP01363	Basque	Basque	-	-	-
HGDP01364	Basque	Basque	-	-	-
HGDP01365	Basque	Basque	-	-	-
HGDP01366	Basque	Basque	-	-	-
HGDP01367	Basque	Basque	-	-	-
HGDP01368	Basque	Basque	-	-	-
HGDP01370	Basque	Basque	-	-	-
HGDP01371	Basque	Basque	-	-	-
HGDP01373	Basque	Basque	-	-	-
HGDP01374	Basque	Basque	-	-	-
HGDP01375	Basque	Basque	-	-	-
HGDP01377	Basque	Basque	-	-	-
HGDP01378	Basque	Basque	-	-	-
HGDP01379	Basque	Basque	-	-	-
HGDP01380	Basque	Basque	-	-	-
French23812	French	French	-	-	-
French23814	French	French	-	-	-
French23821	French	French	-	-	-
French23830	French	French	-	-	-
French23833	French	French	-	-	-
French23862	French	French	-	-	-
French23915	French	French	-	-	-
French23919	French	French	-	-	-
French23989	French	French	-	-	-
French24061	French	French	-	-	-
French24075	French	French	-	-	-
French24076	French	French	-	-	-
French24090	French	French	-	-	-
French24118	French	French	-	-	-
French24120	French	French	-	-	-
French24124	French	French	-	-	-
French24144	French	French	-	-	-
French24148	French	French	-	-	-
French24178	French	French	-	-	-
French24247	French	French	-	-	-
French24381	French	French	-	-	-
French24400	French	French	-	-	-
French24408	French	French	-	-	-
French24433	French	French	-	-	-
French24434	French	French	-	-	-
French24437	French	French	-	-	-
French24690	French	French	-	-	-
French24817	French	French	-	-	-
French25068	French	French	-	-	-
HGDP00511	French	French	-	-	-
HGDP00512	French	French	-	-	-
HGDP00513	French	French	-	-	-
HGDP00514	French	French	-	-	-
HGDP00515	French	French	-	-	-
HGDP00516	French	French	-	-	-
HGDP00517	French	French	-	-	-
HGDP00518	French	French	-	-	-
HGDP00519	French	French	-	-	-
HGDP00522	French	French	-	-	-
HGDP00523	French	French	-	-	-
HGDP00524	French	French	-	-	-
HGDP00525	French	French	-	-	-
HGDP00526	French	French	-	-	-
HGDP00527	French	French	-	-	-
HGDP00528	French	French	-	-	-
HGDP00529	French	French	-	-	-
HGDP00531	French	French	-	-	-
HGDP00533	French	French	-	-	-
HGDP00534	French	French	-	-	-
HGDP00535	French	French	-	-	-
HGDP00536	French	French	-	-	-
HGDP00537	French	French	-	-	-
HGDP00538	French	French	-	-	-
HGDP00539	French	French	-	-	-
SouthFrench1112	French	French	-	-	-
SouthFrench1323	French	French	-	-	-
SouthFrench3068	French	French	-	-	-
SouthFrench3326	French	French	-	-	-
SouthFrench3947	French	French	-	-	-
SouthFrench3951	French	French	-	-	-
SouthFrench4018	French	French	-	-	-
I10942	Gibraltar_EN	N	-	-	-
MS10614_noUDG.SG	Ibiza_Punic.SG	-	-	-	-
HGDP01147	Italian_North	Italian	-	-	-
HGDP01151	Italian_North	Italian	-	-	-
HGDP01152	Italian_North	Italian	-	-	-
HGDP01153	Italian_North	Italian	-	-	-
HGDP01155	Italian_North	Italian	-	-	-
HGDP01156	Italian_North	Italian	-	-	-
HGDP01157	Italian_North	Italian	-	-	-
HGDP01161	Italian_North	Italian	-	-	-
HGDP01162	Italian_North	Italian	-	-	-
HGDP01163	Italian_North	Italian	-	-	-
HGDP01164	Italian_North	Italian	-	-	-
HGDP01166	Italian_North	Italian	-	-	-
HGDP01167	Italian_North	Italian	-	-	-
HGDP01168	Italian_North	Italian	-	-	-
HGDP01169	Italian_North	Italian	-	-	-
HGDP01171	Italian_North	Italian	-	-	-
HGDP01172	Italian_North	Italian	-	-	-
HGDP01173	Italian_North	Italian	-	-	-
HGDP01174	Italian_North	Italian	-	-	-
HGDP01177	Italian_North	Italian	-	-	-
BEL57	Italian_South	Italian	-	-	-
ITS2	Italian_South	Italian	-	-	-
ITS4	Italian_South	Italian	-	-	-
ITS5	Italian_South	Italian	-	-	-
ITS7	Italian_South	Italian	-	-	-
S_Mbuti-3.DG	Mbuti.DG	-	-	-	-
S_Mbuti-1.DG	Mbuti.DG	-	-	-	-
S_Mbuti-2.DG	Mbuti.DG	-	-	-	-
B_Mbuti-4.DG	Mbuti.DG	-	-	-	-
HGDP00449.DG	Mbuti.DG	-	-	-	-
HGDP00462.DG	Mbuti.DG	-	-	-	-
HGDP00463.DG	Mbuti.DG	-	-	-	-
HGDP00467.DG	Mbuti.DG	-	-	-	-
HGDP00474.DG	Mbuti.DG	-	-	-	-
HGDP00476.DG	Mbuti.DG	-	-	-	-
HGDP00478.DG	Mbuti.DG	-	-	-	-
HGDP00982.DG	Mbuti.DG	-	-	-	-
HGDP00984.DG	Mbuti.DG	-	-	-	-
HGDP01081.DG	Mbuti.DG	-	-	-	-
TAF009_noUDG	Morocco_Iberomaurusian	-	-	-	-
TAF010_noUDG	Morocco_Iberomaurusian	-	-	-	-
TAF011_noUDG	Morocco_Iberomaurusian	-	-	-	-
TAF013_noUDG	Morocco_Iberomaurusian	-	-	-	-
TAF014_noUDG	Morocco_Iberomaurusian	-	-	-	-
TAF015_noUDG	Morocco_Iberomaurusian	-	-	-	-
I0839	Portugal_C	C	-	-	-
I0840	Portugal_C	C	-	-	-
I11592	Portugal_C	C	-	-	-
I11599	Portugal_C	C	-	-	-
I11601	Portugal_C	C	-	-	-
I11604	Portugal_C	C	-	-	-
I11605	Portugal_C	C	-	-	-
I11614	Portugal_C	C	-	-	-
I1970	Portugal_C	C	-	-	-
I3432	Portugal_C	C	-	-	-
I5076	Portugal_C	C	-	-	-
I5428	Portugal_C	C	-	-	-
I5429	Portugal_C	C	-	-	-
I6601	Portugal_C	C	-	-	-
CabecoArruda117B_noUDG.SG	Portugal_C.SG	C	-	-	-
CabecoArruda122A_noUDG.SG	Portugal_C.SG	C	-	-	-
I7691	Portugal_EBA	BA	-	-	-
I7692	Portugal_EBA	BA	-	-	-
I4229	Portugal_LN_C	N	-	-	-
MonteCanelas337A_noUDG.SG	Portugal_LN_C_o.SG	N	-	-	-
CovaMoura364_noUDG.SG	Portugal_LN_C.SG	N	-	-	-
CovaMoura9B_noUDG.SG	Portugal_LN_C.SG	N	-	-	-
DolmenAnsiao96B_noUDG.SG	Portugal_LN_C.SG	N	-	-	-
TV32032extra_noUDG.SG	Portugal_MBA.SG	BA	-	-	-
TV3831_noUDG.SG	Portugal_MBA.SG	BA	-	-	-
LD270_noUDG.SG	Portugal_MN.SG	N	-	-	-
LU339_noUDG.SG	Portugal_MN.SG	N	-	-	-
LugarCanto41_noUDG.SG	Portugal_MN.SG	N	-	-	-
LugarCanto42_noUDG.SG	Portugal_MN.SG	N	-	-	-
LugarCanto44_noUDG.SG	Portugal_MN.SG	N	-	-	-
LugarCanto45_noUDG.SG	Portugal_MN.SG	N	-	-	-
I0231	Russia_Samara_EBA_Yamnaya	-	-	-	-
I0357	Russia_Samara_EBA_Yamnaya	-	-	-	-
I0370	Russia_Samara_EBA_Yamnaya	-	-	-	-
I0429	Russia_Samara_EBA_Yamnaya	-	-	-	-
I0438	Russia_Samara_EBA_Yamnaya	-	-	-	-
I0439	Russia_Samara_EBA_Yamnaya	-	-	-	-
I0441	Russia_Samara_EBA_Yamnaya	-	-	-	-
I0443	Russia_Samara_EBA_Yamnaya	-	-	-	-
I0444	Russia_Samara_EBA_Yamnaya	-	-	-	-
I7489	Russia_Samara_EBA_Yamnaya	-	-	-	-
HGDP00666	Sardinian	Sardinian	-	-	-
HGDP00667	Sardinian	Sardinian	-	-	-
HGDP00668	Sardinian	Sardinian	-	-	-
HGDP00669	Sardinian	Sardinian	-	-	-
HGDP00670	Sardinian	Sardinian	-	-	-
HGDP00671	Sardinian	Sardinian	-	-	-
HGDP00672	Sardinian	Sardinian	-	-	-
HGDP00673	Sardinian	Sardinian	-	-	-
HGDP00674	Sardinian	Sardinian	-	-	-
HGDP01062	Sardinian	Sardinian	-	-	-
HGDP01063	Sardinian	Sardinian	-	-	-
HGDP01064	Sardinian	Sardinian	-	-	-
HGDP01065	Sardinian	Sardinian	-	-	-
HGDP01066	Sardinian	Sardinian	-	-	-
HGDP01067	Sardinian	Sardinian	-	-	-
HGDP01068	Sardinian	Sardinian	-	-	-
HGDP01069	Sardinian	Sardinian	-	-	-
HGDP01070	Sardinian	Sardinian	-	-	-
HGDP01071	Sardinian	Sardinian	-	-	-
HGDP01072	Sardinian	Sardinian	-	-	-
HGDP01073	Sardinian	Sardinian	-	-	-
HGDP01074	Sardinian	Sardinian	-	-	-
HGDP01075	Sardinian	Sardinian	-	-	-
HGDP01076	Sardinian	Sardinian	-	-	-
HGDP01077	Sardinian	Sardinian	-	-	-
HGDP01078	Sardinian	Sardinian	-	-	-
HGDP01079	Sardinian	Sardinian	-	-	-
SR23	Sicilian	Sicilian	-	-	-
SR44	Sicilian	Sicilian	-	-	-
SR48R	Sicilian	Sicilian	-	-	-
SR60	Sicilian	Sicilian	-	-	-
SR64	Sicilian	Sicilian	-	-	-
TP04	Sicilian	Sicilian	-	-	-
TP05	Sicilian	Sicilian	-	-	-
TP06	Sicilian	Sicilian	-	-	-
TP07	Sicilian	Sicilian	-	-	-
TP08	Sicilian	Sicilian	-	-	-
TP25	Sicilian	Sicilian	-	-	-
VLBA036	Spain_SW_Iberia_CA_oAsia	C	-	-	-
ZAP002	Spain_Zapateria_Argar	Argar	-	-	-
HG01500	Spanish	Spanish	-	-	-
HG01501	Spanish	Spanish	-	-	-
HG01503	Spanish	Spanish	-	-	-
HG01504	Spanish	Spanish	-	-	-
HG01506	Spanish	Spanish	-	-	-
HG01507	Spanish	Spanish	-	-	-
HG01509	Spanish	Spanish	-	-	-
HG01510	Spanish	Spanish	-	-	-
HG01512	Spanish	Spanish	-	-	-
HG01513	Spanish	Spanish	-	-	-
HG01524	Spanish	Spanish	-	-	-
HG01527	Spanish	Spanish	-	-	-
HG01528	Spanish	Spanish	-	-	-
HG01530	Spanish	Spanish	-	-	-
HG01536	Spanish	Spanish	-	-	-
HG01537	Spanish	Spanish	-	-	-
HG01605	Spanish	Spanish	-	-	-
HG01606	Spanish	Spanish	-	-	-
HG01607	Spanish	Spanish	-	-	-
HG01608	Spanish	Spanish	-	-	-
HG01613	Spanish	Spanish	-	-	-
HG01615	Spanish	Spanish	-	-	-
HG01617	Spanish	Spanish	-	-	-
HG01618	Spanish	Spanish	-	-	-
HG01619	Spanish	Spanish	-	-	-
HG01620	Spanish	Spanish	-	-	-
HG01623	Spanish	Spanish	-	-	-
HG01624	Spanish	Spanish	-	-	-
HG01625	Spanish	Spanish	-	-	-
HG01626	Spanish	Spanish	-	-	-
HG01673	Spanish	Spanish	-	-	-
HG01675	Spanish	Spanish	-	-	-
HG01676	Spanish	Spanish	-	-	-
HG01678	Spanish	Spanish	-	-	-
HG01679	Spanish	Spanish	-	-	-
HG01680	Spanish	Spanish	-	-	-
HG01682	Spanish	Spanish	-	-	-
HG01684	Spanish	Spanish	-	-	-
HG01685	Spanish	Spanish	-	-	-
HG01686	Spanish	Spanish	-	-	-
HG01697	Spanish	Spanish	-	-	-
HG01699	Spanish	Spanish	-	-	-
HG01704	Spanish	Spanish	-	-	-
HG01705	Spanish	Spanish	-	-	-
HG01707	Spanish	Spanish	-	-	-
HG01746	Spanish	Spanish	-	-	-
HG01747	Spanish	Spanish	-	-	-
HG01761	Spanish	Spanish	-	-	-
HG01762	Spanish	Spanish	-	-	-
HG01770	Spanish	Spanish	-	-	-
HG01773	Spanish	Spanish	-	-	-
HG02220	Spanish	Spanish	-	-	-
HG02238	Spanish	Spanish	-	-	-
HG01515	Spanish_North	Spanish	-	-	-
HG01516	Spanish_North	Spanish	-	-	-
HG01518	Spanish_North	Spanish	-	-	-
HG01700	Spanish_North	Spanish	-	-	-
HG01702	Spanish_North	Spanish	-	-	-
I19364_in.preparation	Greece_BA_Mycenaean_in.preparation	-	Aegean	-	-
I13510	Greece_BA_Mycenaean_oLevant	-	Aegean	-	-
I13532	Greece_Delphi_BA_Mycenaean_oEN	-	Aegean	-	-
I12786	England_C_EBA	-	British_Isles	-	-
I14543	England_C_EBA	-	British_Isles	-	-
I14553	England_C_EBA	-	British_Isles	-	-
I16394	England_C_EBA	-	British_Isles	-	-
I16395	England_C_EBA	-	British_Isles	-	-
I16396	England_C_EBA	-	British_Isles	-	-
I16400	England_C_EBA	-	British_Isles	-	-
I16424	England_C_EBA	-	British_Isles	-	-
I1774	England_C_EBA	-	British_Isles	-	-
I18606	England_C_EBA	-	British_Isles	-	-
I20997	England_C_EBA	-	British_Isles	-	-
I2421	England_C_EBA	-	British_Isles	-	-
I2457	England_C_EBA	-	British_Isles	-	-
I2460	England_C_EBA	-	British_Isles	-	-
I2461	England_C_EBA	-	British_Isles	-	-
I2463	England_C_EBA	-	British_Isles	-	-
I2464	England_C_EBA	-	British_Isles	-	-
I2566	England_C_EBA	-	British_Isles	-	-
I2597	England_C_EBA	-	British_Isles	-	-
I2598	England_C_EBA	-	British_Isles	-	-
I2601	England_C_EBA	-	British_Isles	-	-
I2602	England_C_EBA	-	British_Isles	-	-
I2604	England_C_EBA	-	British_Isles	-	-
I2609	England_C_EBA	-	British_Isles	-	-
I2610	England_C_EBA	-	British_Isles	-	-
I2612	England_C_EBA	-	British_Isles	-	-
I2618	England_C_EBA	-	British_Isles	-	-
I5377	England_C_EBA	-	British_Isles	-	-
I5441	England_C_EBA	-	British_Isles	-	-
I6777	England_C_EBA	-	British_Isles	-	-
I7570	England_C_EBA	-	British_Isles	-	-
I7573	England_C_EBA	-	British_Isles	-	-
I7630	England_C_EBA	-	British_Isles	-	-
I7635	England_C_EBA	-	British_Isles	-	-
I7638	England_C_EBA	-	British_Isles	-	-
I7639	England_C_EBA	-	British_Isles	-	-
I7569	England_C_EBA	-	British_Isles	-	-
I12776	England_C_EBA_highEEF	-	British_Isles	-	-
I2462	England_C_EBA_highEEF	-	British_Isles	-	-
I5373	England_C_EBA_lowEEF	-	British_Isles	-	-
I19220	England_EBA	-	British_Isles	-	-
I27380	England_EBA_BellBeaker	-	British_Isles	-	-
I12935	England_EBA_highEEF	-	British_Isles	-	-
I12608	England_LBA	-	British_Isles	-	-
I12614	England_LBA	-	British_Isles	-	-
I12624	England_LBA	-	British_Isles	-	-
I12936	England_LBA	-	British_Isles	-	-
I13712	England_LBA	-	British_Isles	-	-
I13713	England_LBA	-	British_Isles	-	-
I14358	England_LBA	-	British_Isles	-	-
I14377	England_LBA	-	British_Isles	-	-
I14379	England_LBA	-	British_Isles	-	-
I14742	England_LBA	-	British_Isles	-	-
I14745	England_LBA	-	British_Isles	-	-
I14862	England_LBA	-	British_Isles	-	-
I14864	England_LBA	-	British_Isles	-	-
I16469	England_LBA	-	British_Isles	-	-
I7576	England_LBA	-	British_Isles	-	-
I7628	England_LBA	-	British_Isles	-	-
I7629	England_LBA	-	British_Isles	-	-
I13617	England_LBA_highEEF	-	British_Isles	-	-
I14861	England_LBA_highEEF	-	British_Isles	-	-
I14865	England_LBA_highEEF	-	British_Isles	-	-
I13711	England_LBA_lowEEF	-	British_Isles	-	-
I5383	England_LBA_lowEEF	-	British_Isles	-	-
I13710	England_MBA	-	British_Isles	-	-
I13714	England_MBA	-	British_Isles	-	-
I16403	England_MBA	-	British_Isles	-	-
I16454	England_MBA	-	British_Isles	-	-
I16616	England_MBA	-	British_Isles	-	-
I19857	England_MBA	-	British_Isles	-	-
I19858	England_MBA	-	British_Isles	-	-
I19859	England_MBA	-	British_Isles	-	-
I19860	England_MBA	-	British_Isles	-	-
I19913	England_MBA	-	British_Isles	-	-
I19915	England_MBA	-	British_Isles	-	-
I2448	England_MBA	-	British_Isles	-	-
I2639	England_MBA	-	British_Isles	-	-
I3082	England_MBA	-	British_Isles	-	-
I7568	England_MBA	-	British_Isles	-	-
I7571	England_MBA	-	British_Isles	-	-
I7572	England_MBA	-	British_Isles	-	-
I7574	England_MBA	-	British_Isles	-	-
I7575	England_MBA	-	British_Isles	-	-
I7577	England_MBA	-	British_Isles	-	-
I7578	England_MBA	-	British_Isles	-	-
I7626	England_MBA	-	British_Isles	-	-
I7627	England_MBA	-	British_Isles	-	-
I7640	England_MBA	-	British_Isles	-	-
I13716	England_MBA_highEEF	-	British_Isles	-	-
I2458	England_MBA_highEEF	-	British_Isles	-	-
I7580	England_MBA_lowEEF	-	British_Isles	-	-
KD070.SG	England_Northumberland_EBA.SG	-	British_Isles	-	-
KD003.SG	England_NorthYorkshire_EBA.SG	-	British_Isles	-	-
KD040.SG	England_NorthYorkshire_EBA.SG	-	British_Isles	-	-
KD041.SG	England_NorthYorkshire_EBA.SG	-	British_Isles	-	-
I8582	IsleofMan_EBA_lowsteppe	-	British_Isles	-	-
I2567	Scotland_C_EBA	-	British_Isles	-	-
I2569_enhanced	Scotland_C_EBA	-	British_Isles	-	-
I2981	Scotland_C_EBA	-	British_Isles	-	-
I3132	Scotland_C_EBA	-	British_Isles	-	-
I5516	Scotland_C_EBA	-	British_Isles	-	-
I2569	Scotland_C_EBA	-	British_Isles	-	-
I16448	Scotland_C_EBA_highEEF	-	British_Isles	-	-
I2413	Scotland_C_EBA_highEEF	-	British_Isles	-	-
I2568	Scotland_C_EBA_mediumhighEEF	-	British_Isles	-	-
I5471_enhanced	Scotland_C_EBA_mediumhighEEF	-	British_Isles	-	-
I5471	Scotland_C_EBA_mediumhighEEF	-	British_Isles	-	-
I5515	Scotland_C_EBA_oEEF	-	British_Isles	-	-
I2859	Scotland_LBA	-	British_Isles	-	-
I2860	Scotland_LBA	-	British_Isles	-	-
I2861	Scotland_LBA	-	British_Isles	-	-
I3130	Scotland_LBA	-	British_Isles	-	-
I2573	Scotland_MBA	-	British_Isles	-	-
I2653	Scotland_MBA	-	British_Isles	-	-
I2654	Scotland_MBA	-	British_Isles	-	-
I2655	Scotland_MBA	-	British_Isles	-	-
I2656	Scotland_MBA	-	British_Isles	-	-
I2656_d	Scotland_MBA	-	British_Isles	-	-
KD006.SG	Scotland_Orkney_MBA.SG	-	British_Isles	-	-
KD044.SG	Scotland_Orkney_MBA.SG	-	British_Isles	-	-
KD045.SG	Scotland_Orkney_MBA.SG	-	British_Isles	-	-
KD047.SG	Scotland_Orkney_MBA.SG	-	British_Isles	-	-
KD049.SG	Scotland_Orkney_MBA.SG	-	British_Isles	-	-
KD050_65.SG	Scotland_Orkney_MBA.SG	-	British_Isles	-	-
KD055.SG	Scotland_Orkney_MBA.SG	-	British_Isles	-	-
KD057.SG	Scotland_Orkney_MBA.SG	-	British_Isles	-	-
KD058.SG	Scotland_Orkney_MBA.SG	-	British_Isles	-	-
KD059.SG	Scotland_Orkney_MBA.SG	-	British_Isles	-	-
KD060.SG	Scotland_Orkney_MBA.SG	-	British_Isles	-	-
KD061.SG	Scotland_Orkney_MBA.SG	-	British_Isles	-	-
KD062.SG	Scotland_Orkney_MBA.SG	-	British_Isles	-	-
KD063.SG	Scotland_Orkney_MBA.SG	-	British_Isles	-	-
KD064.SG	Scotland_Orkney_MBA.SG	-	British_Isles	-	-
KD067.SG	Scotland_Orkney_MBA.SG	-	British_Isles	-	-
I1775	Wales_C_EBA	-	British_Isles	-	-
I16488	Wales_LBA	-	British_Isles	-	-
I16476	Wales_MBA	-	British_Isles	-	-
I2574	Wales_MBA	-	British_Isles	-	-
I5440	Wales_MBA_lowEEF	-	British_Isles	-	-
I7949	Czech_BA_Veterov_2	-	Central_Europe	-	-
I4884	Czech_EBA	-	Central_Europe	-	-
I4892	Czech_EBA	-	Central_Europe	-	-
I7195	Czech_EBA	-	Central_Europe	-	-
I7196	Czech_EBA	-	Central_Europe	-	-
I7198	Czech_EBA	-	Central_Europe	-	-
I7199	Czech_EBA	-	Central_Europe	-	-
I7200	Czech_EBA	-	Central_Europe	-	-
I7201	Czech_EBA	-	Central_Europe	-	-
I7202	Czech_EBA	-	Central_Europe	-	-
I7203	Czech_EBA	-	Central_Europe	-	-
I5037	Czech_EBA_Protounetice	-	Central_Europe	-	-
I5042	Czech_EBA_Protounetice	-	Central_Europe	-	-
I4139	Czech_EBA_Starounetice	-	Central_Europe	-	-
BNL002	Czech_EBA_Unetice	-	Central_Europe	-	-
BNL003	Czech_EBA_Unetice	-	Central_Europe	-	-
BNL004	Czech_EBA_Unetice	-	Central_Europe	-	-
BNL005	Czech_EBA_Unetice	-	Central_Europe	-	-
BNL006	Czech_EBA_Unetice	-	Central_Europe	-	-
BNL008	Czech_EBA_Unetice	-	Central_Europe	-	-
BNL009	Czech_EBA_Unetice	-	Central_Europe	-	-
BNL010	Czech_EBA_Unetice	-	Central_Europe	-	-
CHL001	Czech_EBA_Unetice	-	Central_Europe	-	-
CHL002	Czech_EBA_Unetice	-	Central_Europe	-	-
CHL003	Czech_EBA_Unetice	-	Central_Europe	-	-
CHL005	Czech_EBA_Unetice	-	Central_Europe	-	-
CHL006	Czech_EBA_Unetice	-	Central_Europe	-	-
CHL007	Czech_EBA_Unetice	-	Central_Europe	-	-
CHL008	Czech_EBA_Unetice	-	Central_Europe	-	-
I11159	Czech_EBA_Unetice	-	Central_Europe	-	-
I13468	Czech_EBA_Unetice	-	Central_Europe	-	-
I13469	Czech_EBA_Unetice	-	Central_Europe	-	-
I13470	Czech_EBA_Unetice	-	Central_Europe	-	-
I13471	Czech_EBA_Unetice	-	Central_Europe	-	-
I14185	Czech_EBA_Unetice	-	Central_Europe	-	-
I14186	Czech_EBA_Unetice	-	Central_Europe	-	-
I14189	Czech_EBA_Unetice	-	Central_Europe	-	-
I14191	Czech_EBA_Unetice	-	Central_Europe	-	-
I14192	Czech_EBA_Unetice	-	Central_Europe	-	-
I14193	Czech_EBA_Unetice	-	Central_Europe	-	-
I14585	Czech_EBA_Unetice	-	Central_Europe	-	-
I15642	Czech_EBA_Unetice	-	Central_Europe	-	-
I15643	Czech_EBA_Unetice	-	Central_Europe	-	-
I15644	Czech_EBA_Unetice	-	Central_Europe	-	-
I15824	Czech_EBA_Unetice	-	Central_Europe	-	-
I15825	Czech_EBA_Unetice	-	Central_Europe	-	-
I16109	Czech_EBA_Unetice	-	Central_Europe	-	-
I4130	Czech_EBA_Unetice	-	Central_Europe	-	-
I4141	Czech_EBA_Unetice	-	Central_Europe	-	-
I7958	Czech_EBA_Unetice	-	Central_Europe	-	-
I7959	Czech_EBA_Unetice	-	Central_Europe	-	-
I7960	Czech_EBA_Unetice	-	Central_Europe	-	-
I7962	Czech_EBA_Unetice	-	Central_Europe	-	-
I7963	Czech_EBA_Unetice	-	Central_Europe	-	-
I7964	Czech_EBA_Unetice	-	Central_Europe	-	-
KNE001	Czech_EBA_Unetice	-	Central_Europe	-	-
KNE002	Czech_EBA_Unetice	-	Central_Europe	-	-
KNE003	Czech_EBA_Unetice	-	Central_Europe	-	-
KNE006	Czech_EBA_Unetice	-	Central_Europe	-	-
KNE007	Czech_EBA_Unetice	-	Central_Europe	-	-
KO1006	Czech_EBA_Unetice	-	Central_Europe	-	-
KO1007	Czech_EBA_Unetice	-	Central_Europe	-	-
KO1008	Czech_EBA_Unetice	-	Central_Europe	-	-
KO1009	Czech_EBA_Unetice	-	Central_Europe	-	-
KO1010	Czech_EBA_Unetice	-	Central_Europe	-	-
KO1011	Czech_EBA_Unetice	-	Central_Europe	-	-
KO1013	Czech_EBA_Unetice	-	Central_Europe	-	-
KO1014	Czech_EBA_Unetice	-	Central_Europe	-	-
KO1015	Czech_EBA_Unetice	-	Central_Europe	-	-
KO7001	Czech_EBA_Unetice	-	Central_Europe	-	-
KO7002	Czech_EBA_Unetice	-	Central_Europe	-	-
KO7003	Czech_EBA_Unetice	-	Central_Europe	-	-
MIB001	Czech_EBA_Unetice	-	Central_Europe	-	-
MIB004	Czech_EBA_Unetice	-	Central_Europe	-	-
MIB005	Czech_EBA_Unetice	-	Central_Europe	-	-
MIB006	Czech_EBA_Unetice	-	Central_Europe	-	-
MIB007	Czech_EBA_Unetice	-	Central_Europe	-	-
MIB008	Czech_EBA_Unetice	-	Central_Europe	-	-
MIB009	Czech_EBA_Unetice	-	Central_Europe	-	-
MIB013	Czech_EBA_Unetice	-	Central_Europe	-	-
MIB019	Czech_EBA_Unetice	-	Central_Europe	-	-
MIB020	Czech_EBA_Unetice	-	Central_Europe	-	-
MIB021	Czech_EBA_Unetice	-	Central_Europe	-	-
MIB026	Czech_EBA_Unetice	-	Central_Europe	-	-
MIB028	Czech_EBA_Unetice	-	Central_Europe	-	-
MIB031	Czech_EBA_Unetice	-	Central_Europe	-	-
MIB032	Czech_EBA_Unetice	-	Central_Europe	-	-
MIB034	Czech_EBA_Unetice	-	Central_Europe	-	-
MIB035	Czech_EBA_Unetice	-	Central_Europe	-	-
MIB036	Czech_EBA_Unetice	-	Central_Europe	-	-
MIB037	Czech_EBA_Unetice	-	Central_Europe	-	-
MIB039	Czech_EBA_Unetice	-	Central_Europe	-	-
MIB040	Czech_EBA_Unetice	-	Central_Europe	-	-
MIB042	Czech_EBA_Unetice	-	Central_Europe	-	-
MIB045	Czech_EBA_Unetice	-	Central_Europe	-	-
MIB046	Czech_EBA_Unetice	-	Central_Europe	-	-
MIB047	Czech_EBA_Unetice	-	Central_Europe	-	-
MIB048	Czech_EBA_Unetice	-	Central_Europe	-	-
MIB049	Czech_EBA_Unetice	-	Central_Europe	-	-
MIB051	Czech_EBA_Unetice	-	Central_Europe	-	-
MIB052	Czech_EBA_Unetice	-	Central_Europe	-	-
MIB054	Czech_EBA_Unetice	-	Central_Europe	-	-
MIB055	Czech_EBA_Unetice	-	Central_Europe	-	-
MIB057	Czech_EBA_Unetice	-	Central_Europe	-	-
MIB058	Czech_EBA_Unetice	-	Central_Europe	-	-
MIB060	Czech_EBA_Unetice	-	Central_Europe	-	-
MIB062	Czech_EBA_Unetice	-	Central_Europe	-	-
MIB063	Czech_EBA_Unetice	-	Central_Europe	-	-
MIB067	Czech_EBA_Unetice	-	Central_Europe	-	-
MIB068	Czech_EBA_Unetice	-	Central_Europe	-	-
MIB069	Czech_EBA_Unetice	-	Central_Europe	-	-
MIB071	Czech_EBA_Unetice	-	Central_Europe	-	-
MIB072	Czech_EBA_Unetice	-	Central_Europe	-	-
MIB075	Czech_EBA_Unetice	-	Central_Europe	-	-
MIB077	Czech_EBA_Unetice	-	Central_Europe	-	-
MIB078	Czech_EBA_Unetice	-	Central_Europe	-	-
MIB079	Czech_EBA_Unetice	-	Central_Europe	-	-
MIB082	Czech_EBA_Unetice	-	Central_Europe	-	-
MIB083	Czech_EBA_Unetice	-	Central_Europe	-	-
MIB084	Czech_EBA_Unetice	-	Central_Europe	-	-
MIB087	Czech_EBA_Unetice	-	Central_Europe	-	-
MIG009	Czech_EBA_Unetice	-	Central_Europe	-	-
MIG010	Czech_EBA_Unetice	-	Central_Europe	-	-
MIG011	Czech_EBA_Unetice	-	Central_Europe	-	-
MIS001	Czech_EBA_Unetice	-	Central_Europe	-	-
MIS002	Czech_EBA_Unetice	-	Central_Europe	-	-
MIS004	Czech_EBA_Unetice	-	Central_Europe	-	-
MIS005	Czech_EBA_Unetice	-	Central_Europe	-	-
MIS006	Czech_EBA_Unetice	-	Central_Europe	-	-
MIS007	Czech_EBA_Unetice	-	Central_Europe	-	-
PDA002	Czech_EBA_Unetice	-	Central_Europe	-	-
PMI001	Czech_EBA_Unetice	-	Central_Europe	-	-
PMI003	Czech_EBA_Unetice	-	Central_Europe	-	-
PMI004	Czech_EBA_Unetice	-	Central_Europe	-	-
PMI006	Czech_EBA_Unetice	-	Central_Europe	-	-
PMI009	Czech_EBA_Unetice	-	Central_Europe	-	-
PMI010	Czech_EBA_Unetice	-	Central_Europe	-	-
PMI012	Czech_EBA_Unetice	-	Central_Europe	-	-
ROU001	Czech_EBA_Unetice	-	Central_Europe	-	-
ROU003	Czech_EBA_Unetice	-	Central_Europe	-	-
ROU004	Czech_EBA_Unetice	-	Central_Europe	-	-
ROU006	Czech_EBA_Unetice	-	Central_Europe	-	-
ROU007	Czech_EBA_Unetice	-	Central_Europe	-	-
VLI039	Czech_EBA_Unetice	-	Central_Europe	-	-
VLI042	Czech_EBA_Unetice	-	Central_Europe	-	-
VLI045	Czech_EBA_Unetice	-	Central_Europe	-	-
VLI046	Czech_EBA_Unetice	-	Central_Europe	-	-
VLI047	Czech_EBA_Unetice	-	Central_Europe	-	-
VLI050	Czech_EBA_Unetice	-	Central_Europe	-	-
VLI053	Czech_EBA_Unetice	-	Central_Europe	-	-
VLI058	Czech_EBA_Unetice	-	Central_Europe	-	-
VLI060	Czech_EBA_Unetice	-	Central_Europe	-	-
VLI061	Czech_EBA_Unetice	-	Central_Europe	-	-
VLI065	Czech_EBA_Unetice	-	Central_Europe	-	-
PMI002	Czech_EBA_Unetice_o	-	Central_Europe	-	-
VLI051	Czech_EBA_Unetice_o	-	Central_Europe	-	-
I16538	Czech_EMBA	-	Central_Europe	-	-
I13781	Czech_LBA_IA_Knoviz_Hallstatt	-	Central_Europe	-	-
I13791	Czech_LBA_IA_Knoviz_Hallstatt	-	Central_Europe	-	-
I17311	Czech_LBA_IA_Knoviz_Hallstatt	-	Central_Europe	-	-
I13783	Czech_LBA_Knoviz	-	Central_Europe	-	-
I13787	Czech_LBA_Knoviz	-	Central_Europe	-	-
I13788	Czech_LBA_Knoviz	-	Central_Europe	-	-
I13789	Czech_LBA_Knoviz	-	Central_Europe	-	-
I13792	Czech_LBA_Knoviz	-	Central_Europe	-	-
I13793	Czech_LBA_Knoviz	-	Central_Europe	-	-
I13795	Czech_LBA_Knoviz	-	Central_Europe	-	-
I13796	Czech_LBA_Knoviz	-	Central_Europe	-	-
I13798	Czech_LBA_Knoviz	-	Central_Europe	-	-
I13799	Czech_LBA_Knoviz	-	Central_Europe	-	-
I14481	Czech_LBA_Knoviz	-	Central_Europe	-	-
I15041	Czech_LBA_Knoviz	-	Central_Europe	-	-
I15955	Czech_LBA_Knoviz	-	Central_Europe	-	-
I15956	Czech_LBA_Knoviz	-	Central_Europe	-	-
I15957	Czech_LBA_Knoviz	-	Central_Europe	-	-
I15958	Czech_LBA_Knoviz	-	Central_Europe	-	-
I15959	Czech_LBA_Knoviz	-	Central_Europe	-	-
I15960	Czech_LBA_Knoviz	-	Central_Europe	-	-
I16089	Czech_LBA_Knoviz	-	Central_Europe	-	-
I16182	Czech_LBA_Knoviz	-	Central_Europe	-	-
I16549	Czech_LBA_Knoviz	-	Central_Europe	-	-
I17611	Czech_LBA_Knoviz	-	Central_Europe	-	-
I20517	Czech_LBA_Knoviz	-	Central_Europe	-	-
I20525	Czech_LBA_Knoviz	-	Central_Europe	-	-
I20526	Czech_LBA_Knoviz	-	Central_Europe	-	-
I13786	Czech_LBA_Knoviz_o3	-	Central_Europe	-	-
I13794	Czech_LBA_Knoviz_o3	-	Central_Europe	-	-
I15961	Czech_LBA_Knoviz_o3	-	Central_Europe	-	-
I16099	Czech_MBA_Tumulus	-	Central_Europe	-	-
I16100	Czech_MBA_Tumulus	-	Central_Europe	-	-
I16111	Czech_MBA_Tumulus	-	Central_Europe	-	-
I16112	Czech_MBA_Tumulus	-	Central_Europe	-	-
RISE471_noUDG.SG	Germany_BA.SG	-	Central_Europe	-	-
I0115	Germany_EBA_Unetice	-	Central_Europe	-	-
I0116	Germany_EBA_Unetice	-	Central_Europe	-	-
I0117	Germany_EBA_Unetice	-	Central_Europe	-	-
I0164	Germany_EBA_Unetice	-	Central_Europe	-	-
I0803	Germany_EBA_Unetice	-	Central_Europe	-	-
I0804	Germany_EBA_Unetice	-	Central_Europe	-	-
I0047	Germany_EBA_Unetice	-	Central_Europe	-	-
I0099	Germany_LBA_Halberstadt	-	Central_Europe	-	-
AITI_119	Germany_Lech_EBA	-	Central_Europe	-	-
AITI_120	Germany_Lech_EBA	-	Central_Europe	-	-
AITI_2	Germany_Lech_EBA	-	Central_Europe	-	-
AITI_36_noUDG	Germany_Lech_EBA	-	Central_Europe	-	-
AITI_40_noUDG	Germany_Lech_EBA	-	Central_Europe	-	-
AITI_43	Germany_Lech_EBA	-	Central_Europe	-	-
AITI_50_noUDG	Germany_Lech_EBA	-	Central_Europe	-	-
AITI_62A_noUDG	Germany_Lech_EBA	-	Central_Europe	-	-
AITI_66_d	Germany_Lech_EBA	-	Central_Europe	-	-
AITI_70	Germany_Lech_EBA	-	Central_Europe	-	-
AITI_72	Germany_Lech_EBA	-	Central_Europe	-	-
AITI_78	Germany_Lech_EBA	-	Central_Europe	-	-
AITI_95_d	Germany_Lech_EBA	-	Central_Europe	-	-
AITI_98	Germany_Lech_EBA	-	Central_Europe	-	-
OBKR_50_d	Germany_Lech_EBA	-	Central_Europe	-	-
OBKR_6	Germany_Lech_EBA	-	Central_Europe	-	-
OBKR_76	Germany_Lech_EBA	-	Central_Europe	-	-
OBKR_80	Germany_Lech_EBA	-	Central_Europe	-	-
OBKR_84	Germany_Lech_EBA	-	Central_Europe	-	-
POST_16	Germany_Lech_EBA	-	Central_Europe	-	-
POST_2	Germany_Lech_EBA	-	Central_Europe	-	-
POST_28	Germany_Lech_EBA	-	Central_Europe	-	-
POST_35_d	Germany_Lech_EBA	-	Central_Europe	-	-
POST_47	Germany_Lech_EBA	-	Central_Europe	-	-
POST_6	Germany_Lech_EBA	-	Central_Europe	-	-
POST_85	Germany_Lech_EBA	-	Central_Europe	-	-
POST_99_d	Germany_Lech_EBA	-	Central_Europe	-	-
UNTA58_149	Germany_Lech_EBA	-	Central_Europe	-	-
UNTA58_153	Germany_Lech_EBA	-	Central_Europe	-	-
UNTA85_1412	Germany_Lech_EBA	-	Central_Europe	-	-
WEHR_1192SkB	Germany_Lech_EBA	-	Central_Europe	-	-
WEHR_1586_d	Germany_Lech_EBA	-	Central_Europe	-	-
OTTM_151ind2_d	Germany_Lech_MBA	-	Central_Europe	-	-
OTTM_154_noUDG	Germany_Lech_MBA	-	Central_Europe	-	-
OTTM_156_noUDG	Germany_Lech_MBA	-	Central_Europe	-	-
MX259	Germany_SouthernGermany_Anselfingen_EBA	-	Central_Europe	-	-
MX252	Germany_SouthernGermany_Singen_EBA	-	Central_Europe	-	-
MX254	Germany_SouthernGermany_Singen_EBA	-	Central_Europe	-	-
MX256	Germany_SouthernGermany_Singen_EBA	-	Central_Europe	-	-
MX257	Germany_SouthernGermany_Singen_EBA	-	Central_Europe	-	-
MX258	Germany_SouthernGermany_Singen_EBA	-	Central_Europe	-	-
MX270	Germany_SouthernGermany_Singen_EBA	-	Central_Europe	-	-
MX277	Germany_SouthernGermany_Singen_EBA	-	Central_Europe	-	-
MX279	Germany_SouthernGermany_Singen_EBA	-	Central_Europe	-	-
MX280	Germany_SouthernGermany_Singen_EBA	-	Central_Europe	-	-
MX288	Germany_SouthernGermany_Singen_EBA	-	Central_Europe	-	-
MX251	Germany_SouthernGermany_Singen_EBA_o	-	Central_Europe	-	-
WEZ56_noUDG.SG	Germany_Tollense_BA_o2.SG	-	Central_Europe	-	-
WEZ15_noUDG.SG	Germany_Tollense_BA.SG	-	Central_Europe	-	-
WEZ24_noUDG.SG	Germany_Tollense_BA.SG	-	Central_Europe	-	-
WEZ35_noUDG.SG	Germany_Tollense_BA.SG	-	Central_Europe	-	-
WEZ39_noUDG.SG	Germany_Tollense_BA.SG	-	Central_Europe	-	-
WEZ40_noUDG.SG	Germany_Tollense_BA.SG	-	Central_Europe	-	-
WEZ51_noUDG.SG	Germany_Tollense_BA.SG	-	Central_Europe	-	-
WEZ53_noUDG.SG	Germany_Tollense_BA.SG	-	Central_Europe	-	-
WEZ54_noUDG.SG	Germany_Tollense_BA.SG	-	Central_Europe	-	-
WEZ57_noUDG.SG	Germany_Tollense_BA.SG	-	Central_Europe	-	-
WEZ58_noUDG.SG	Germany_Tollense_BA.SG	-	Central_Europe	-	-
WEZ59_noUDG.SG	Germany_Tollense_BA.SG	-	Central_Europe	-	-
WEZ61_noUDG.SG	Germany_Tollense_BA.SG	-	Central_Europe	-	-
WEZ64_noUDG.SG	Germany_Tollense_BA.SG	-	Central_Europe	-	-
WEZ71_noUDG.SG	Germany_Tollense_BA.SG	-	Central_Europe	-	-
WEZ74_noUDG.SG	Germany_Tollense_BA.SG	-	Central_Europe	-	-
WEZ83_noUDG.SG	Germany_Tollense_BA.SG	-	Central_Europe	-	-
SZ1.SG	Hungary_BA.SG	-	Central_Europe	-	-
I2364	Hungary_EBA_BellBeaker	-	Central_Europe	-	-
I2365	Hungary_EBA_BellBeaker	-	Central_Europe	-	-
I2741	Hungary_EBA_BellBeaker	-	Central_Europe	-	-
I2786	Hungary_EBA_BellBeaker	-	Central_Europe	-	-
I2787	Hungary_EBA_BellBeaker	-	Central_Europe	-	-
I3528	Hungary_EBA_BellBeaker	-	Central_Europe	-	-
I3529	Hungary_EBA_BellBeaker	-	Central_Europe	-	-
I4131	Hungary_EBA_BellBeaker	-	Central_Europe	-	-
I4178	Hungary_EBA_BellBeaker	-	Central_Europe	-	-
I7044	Hungary_EBA_BellBeaker	-	Central_Europe	-	-
I7045	Hungary_EBA_BellBeaker	-	Central_Europe	-	-
I1502	Hungary_EBA_Mako	-	Central_Europe	-	-
BR1_noUDG.SG	Hungary_EBA_Mako.SG	-	Central_Europe	-	-
I7040	Hungary_EBA_Protonagyrev	-	Central_Europe	-	-
I7043	Hungary_EBA_Protonagyrev	-	Central_Europe	-	-
I5117	Hungary_LateC_EBA_Baden_Yamnaya	-	Central_Europe	-	-
I5118	Hungary_LateC_EBA_Baden_Yamnaya	-	Central_Europe	-	-
I5119	Hungary_LateC_EBA_Baden_Yamnaya	-	Central_Europe	-	-
I5116	Hungary_LateC_EBA_Baden_Yamnaya_o	-	Central_Europe	-	-
I20751	Hungary_LBA	-	Central_Europe	-	-
I25504	Hungary_LBA	-	Central_Europe	-	-
I25505	Hungary_LBA	-	Central_Europe	-	-
I20749	Hungary_LBA_Halva	-	Central_Europe	-	-
I1504	Hungary_LBA_Kyjatice	-	Central_Europe	-	-
BR2_noUDG.SG	Hungary_LBA_Kyjatice.SG	-	Central_Europe	-	-
RISE349_noUDG.SG	Hungary_Maros_EBA.SG	-	Central_Europe	-	-
RISE371_noUDG.SG	Hungary_Maros_EBA.SG	-	Central_Europe	-	-
RISE373_noUDG.SG	Hungary_Maros_EBA.SG	-	Central_Europe	-	-
RISE374_noUDG.SG	Hungary_Maros_EBA.SG	-	Central_Europe	-	-
I20750	Hungary_MBA_Fuzesabony	-	Central_Europe	-	-
RISE254_noUDG.SG	Hungary_MBA_Vatya_o.SG	-	Central_Europe	-	-
RISE479_noUDG.SG	Hungary_MBA_Vatya_o2.SG	-	Central_Europe	-	-
RISE247_noUDG.SG	Hungary_MBA_Vatya.SG	-	Central_Europe	-	-
RISE480_noUDG.SG	Hungary_MBA_Vatya.SG	-	Central_Europe	-	-
RISE483_noUDG.SG	Hungary_MBA_Vatya.SG	-	Central_Europe	-	-
RISE484_noUDG.SG	Hungary_MBA_Vatya.SG	-	Central_Europe	-	-
MX193	Switzerland_EBA_1	-	Central_Europe	-	-
RA54	Switzerland_EBA_1	-	Central_Europe	-	-
TU876_SX10	Switzerland_EBA_1	-	Central_Europe	-	-
TU904_SX17	Switzerland_EBA_1	-	Central_Europe	-	-
TU908_SX21	Switzerland_EBA_1	-	Central_Europe	-	-
TU910_SX22	Switzerland_EBA_1	-	Central_Europe	-	-
TU914_SX26	Switzerland_EBA_1	-	Central_Europe	-	-
MX188	Switzerland_EBA_2	-	Central_Europe	-	-
MX189	Switzerland_EBA_2	-	Central_Europe	-	-
MX191	Switzerland_EBA_2	-	Central_Europe	-	-
MX196	Switzerland_EBA_2	-	Central_Europe	-	-
MX197	Switzerland_EBA_2	-	Central_Europe	-	-
MX198	Switzerland_EBA_2	-	Central_Europe	-	-
MX199	Switzerland_EBA_2	-	Central_Europe	-	-
MX298	Switzerland_EBA_2	-	Central_Europe	-	-
RA64	Switzerland_EBA_2	-	Central_Europe	-	-
TU905_SX18	Switzerland_EBA_2	-	Central_Europe	-	-
TU907_SX20	Switzerland_EBA_2	-	Central_Europe	-	-
TU911_SX23	Switzerland_EBA_2	-	Central_Europe	-	-
SUA001_d	Italy_Sardinia_BA_Nuragic	-	Central_Mediterranean_Islands	-	-
SUA003	Italy_Sardinia_BA_Nuragic	-	Central_Mediterranean_Islands	-	-
ORC001	Italy_Sardinia_BA_Nuragic	-	Central_Mediterranean_Islands	-	-
ORC003	Italy_Sardinia_BA_Nuragic	-	Central_Mediterranean_Islands	-	-
ORC004	Italy_Sardinia_BA_Nuragic	-	Central_Mediterranean_Islands	-	-
ORC005	Italy_Sardinia_BA_Nuragic	-	Central_Mediterranean_Islands	-	-
ORC006	Italy_Sardinia_BA_Nuragic	-	Central_Mediterranean_Islands	-	-
ORC007	Italy_Sardinia_BA_Nuragic	-	Central_Mediterranean_Islands	-	-
ORC008	Italy_Sardinia_BA_Nuragic	-	Central_Mediterranean_Islands	-	-
ORC009	Italy_Sardinia_BA_Nuragic	-	Central_Mediterranean_Islands	-	-
SUA006	Italy_Sardinia_BA_Nuragic	-	Central_Mediterranean_Islands	-	-
MA82_noUDG	Italy_Sardinia_BA_Nuragic_o	-	Central_Mediterranean_Islands	-	-
MA87_noUDG	Italy_Sardinia_BA_Nuragic_o	-	Central_Mediterranean_Islands	-	-
MA110_noUDG	Italy_Sardinia_BA_Nuragic_o	-	Central_Mediterranean_Islands	-	-
MA112_renamed_noUDG	Italy_Sardinia_BA_Nuragic_o	-	Central_Mediterranean_Islands	-	-
MA138_noUDG	Italy_Sardinia_BA_Nuragic_o	-	Central_Mediterranean_Islands	-	-
R22.SG	Italy_Sardinia_C_BA.SG	-	Central_Mediterranean_Islands	-	-
R27.SG	Italy_Sardinia_C_BA.SG	-	Central_Mediterranean_Islands	-	-
R29.SG	Italy_Sardinia_C_BA.SG	-	Central_Mediterranean_Islands	-	-
ISC001	Italy_Sardinia_EBA_Nuragic	-	Central_Mediterranean_Islands	-	-
MA78_noUDG	Italy_Sardinia_EBA_o	-	Central_Mediterranean_Islands	-	-
MA85_noUDG	Italy_Sardinia_EBA_o	-	Central_Mediterranean_Islands	-	-
MA88_noUDG	Italy_Sardinia_EBA_o	-	Central_Mediterranean_Islands	-	-
I10365	Italy_Sardinia_MBA_o	-	Central_Mediterranean_Islands	-	-
I8561	Italy_Sicily_EBA_o1	-	Central_Mediterranean_Islands	-	-
I11443	Italy_Sicily_EBA_o2	-	Central_Mediterranean_Islands	-	-
I3125	Italy_Sicily_MBA_o2	-	Central_Mediterranean_Islands	-	-
I4109	Italy_Sicily_MBA_o3	-	Central_Mediterranean_Islands	-	-
I10420	Moldova_BA	-	Eastern_Europe	-	-
I10421	Moldova_BA	-	Eastern_Europe	-	-
I10397	Moldova_BA_o	-	Eastern_Europe	-	-
I10439	Moldova_BA_possible	-	Eastern_Europe	-	-
I20086	Moldova_LBA	-	Eastern_Europe	-	-
I10438	Moldova_LBA_Sabatinovka	-	Eastern_Europe	-	-
I12510	Moldova_MBA	-	Eastern_Europe	-	-
I20077	Moldova_MBA_Catacomb	-	Eastern_Europe	-	-
I20083	Moldova_MBA_Catacomb	-	Eastern_Europe	-	-
I20088	Moldova_MBA_Catacomb	-	Eastern_Europe	-	-
I10412	Moldova_MBA_MultiCordonedWare	-	Eastern_Europe	-	-
I10436	Moldova_MBA_MultiCordonedWare	-	Eastern_Europe	-	-
I10449	Moldova_MBA_MultiCordonedWare	-	Eastern_Europe	-	-
I6579	Poland_EBA	-	Eastern_Europe	-	-
RISE109_noUDG.SG	Poland_EBA_Unetice.SG	-	Eastern_Europe	-	-
RISE139_noUDG.SG	Poland_EBA_Unetice.SG	-	Eastern_Europe	-	-
RISE145_noUDG.SG	Poland_EBA_Unetice.SG	-	Eastern_Europe	-	-
RISE150_noUDG.SG	Poland_EBA_Unetice.SG	-	Eastern_Europe	-	-
RISE154_noUDG.SG	Poland_EBA_Unetice.SG	-	Eastern_Europe	-	-
N17_noUDG.SG	Poland_EBA.SG	-	Eastern_Europe	-	-
RISE555_noUDG.SG	Russia_EBA_o1.SG	-	Eastern_Europe	-	-
MIL001_noUDG.SG	Russia_Ivanovo_Fatyanovo_BA.SG	-	Eastern_Europe	-	-
MIL002_noUDG.SG	Russia_Ivanovo_Fatyanovo_BA.SG	-	Eastern_Europe	-	-
TIM006_noUDG.SG	Russia_Ivanovo_Fatyanovo_BA.SG	-	Eastern_Europe	-	-
TIM008_noUDG.SG	Russia_Ivanovo_Fatyanovo_BA.SG	-	Eastern_Europe	-	-
I0126	Russia_MBA_Poltavka	-	Eastern_Europe	-	-
I0371	Russia_MBA_Poltavka	-	Eastern_Europe	-	-
I0374	Russia_MBA_Poltavka	-	Eastern_Europe	-	-
I0418	Russia_MBA_Poltavka	-	Eastern_Europe	-	-
I0440	Russia_MBA_Poltavka	-	Eastern_Europe	-	-
I6294	Russia_MBA_Poltavka	-	Eastern_Europe	-	-
I8745	Russia_MBA_Poltavka	-	Eastern_Europe	-	-
I7671	Russia_MBA_Poltavka_o2	-	Eastern_Europe	-	-
I0432	Russia_MBA_Poltavka_oEEF	-	Eastern_Europe	-	-
HAN002_noUDG.SG	Russia_Moscow_Fatyanovo_BA.SG	-	Eastern_Europe	-	-
HAN004_noUDG.SG	Russia_Moscow_Fatyanovo_BA.SG	-	Eastern_Europe	-	-
BOL001_noUDG.SG	Russia_Tver_Fatyanovo_BA.SG	-	Eastern_Europe	-	-
BOL002_noUDG.SG	Russia_Tver_Fatyanovo_BA.SG	-	Eastern_Europe	-	-
BOL003_noUDG.SG	Russia_Tver_Fatyanovo_BA.SG	-	Eastern_Europe	-	-
GOL001_noUDG.SG	Russia_Yaroslavl_Fatyanovo_BA.SG	-	Eastern_Europe	-	-
HAL001_noUDG.SG	Russia_Yaroslavl_Fatyanovo_BA.SG	-	Eastern_Europe	-	-
NAU001_noUDG.SG	Russia_Yaroslavl_Fatyanovo_BA.SG	-	Eastern_Europe	-	-
NAU002_noUDG.SG	Russia_Yaroslavl_Fatyanovo_BA.SG	-	Eastern_Europe	-	-
NIK002_noUDG.SG	Russia_Yaroslavl_Fatyanovo_BA.SG	-	Eastern_Europe	-	-
NIK003_noUDG.SG	Russia_Yaroslavl_Fatyanovo_BA.SG	-	Eastern_Europe	-	-
VORONKOVO003_noUDG.SG	Russia_Yaroslavl_Fatyanovo_BA.SG	-	Eastern_Europe	-	-
VOR004_noUDG.SG	Russia_Yaroslavl_Fatyanovo_BA.SG	-	Eastern_Europe	-	-
VOR005_noUDG.SG	Russia_Yaroslavl_Fatyanovo_BA.SG	-	Eastern_Europe	-	-
I6561	Ukraine_Alexandria_MBA	-	Eastern_Europe	-	-
MJ-09_noUDG.SG	Ukraine_BA_Catacomb.SG	-	Eastern_Europe	-	-
ILK002	Ukraine_EBA_GlobularAmphora	-	Eastern_Europe	-	-
I5884	Ukraine_EBA_oEurope	-	Eastern_Europe	-	-
I2105	Ukraine_EBA_Yamnaya	-	Eastern_Europe	-	-
I3141_enhanced	Ukraine_EBA_Yamnaya	-	Eastern_Europe	-	-
I3141	Ukraine_EBA_Yamnaya	-	Eastern_Europe	-	-
I1917	Ukraine_EBA_Yamnaya	-	Eastern_Europe	-	-
MJ-06_noUDG.SG	Ukraine_EBA_Yamnaya_o.SG	-	Eastern_Europe	-	-
LHO002	Spain_LaHorna_BA_1d.LHO001	-	Iberia	-	-
BRC003.SG	Italy_Broion_BA.SG	-	Italy	-	-
BRC007.SG	Italy_Broion_BA.SG	-	Italy	-	-
BRC010.SG	Italy_Broion_EBA.SG	-	Italy	-	-
BRC030.SG	Italy_Broion_EBA.SG	-	Italy	-	-
RISE486_noUDG.SG	Italy_North_Remedello_EBA.SG	-	Italy	-	-
R11102.SG	Italy_PianSultano_BA.SG	-	Italy	-	-
R11104.SG	Italy_PianSultano_BA.SG	-	Italy	-	-
R11105.SG	Italy_PianSultano_BA.SG	-	Italy	-	-
R11107.SG	Italy_PianSultano_BA.SG	-	Italy	-	-
GCP003.SG	Italy_ReginaMargherita_BA.SG	-	Italy	-	-
s19_0LS11_1_noUDG.SG	Estonia_BA.SG	-	Northeast_Europe	-	-
s19_V14_2_noUDG.SG	Estonia_BA.SG	-	Northeast_Europe	-	-
s19_V16_1_noUDG.SG	Estonia_BA.SG	-	Northeast_Europe	-	-
s19_V9_2_noUDG.SG	Estonia_BA.SG	-	Northeast_Europe	-	-
s19_X02_1_noUDG.SG	Estonia_BA.SG	-	Northeast_Europe	-	-
s19_X08_1_noUDG.SG	Estonia_BA.SG	-	Northeast_Europe	-	-
s19_X10_1_noUDG.SG	Estonia_BA.SG	-	Northeast_Europe	-	-
s19_X11_1_noUDG.SG	Estonia_BA.SG	-	Northeast_Europe	-	-
s19_X12_1_noUDG.SG	Estonia_BA.SG	-	Northeast_Europe	-	-
s19_X14_1_noUDG.SG	Estonia_BA.SG	-	Northeast_Europe	-	-
s19_X15_2_noUDG.SG	Estonia_BA.SG	-	Northeast_Europe	-	-
s19_X17_2_noUDG.SG	Estonia_BA.SG	-	Northeast_Europe	-	-
s19_X20_1_noUDG.SG	Estonia_BA.SG	-	Northeast_Europe	-	-
Kivutkalns153	Latvia_BA	-	Northeast_Europe	-	-
Kivutkalns164	Latvia_BA	-	Northeast_Europe	-	-
Kivutkalns19	Latvia_BA	-	Northeast_Europe	-	-
Kivutkalns194	Latvia_BA	-	Northeast_Europe	-	-
Kivutkalns207	Latvia_BA	-	Northeast_Europe	-	-
Kivutkalns209	Latvia_BA	-	Northeast_Europe	-	-
Kivutkalns215	Latvia_BA	-	Northeast_Europe	-	-
Kivutkalns222	Latvia_BA	-	Northeast_Europe	-	-
Kivutkalns25	Latvia_BA	-	Northeast_Europe	-	-
Kivutkalns42	Latvia_BA	-	Northeast_Europe	-	-
Turlojiske1	Lithuania_BA	-	Northeast_Europe	-	-
Turlojiske1932	Lithuania_BA	-	Northeast_Europe	-	-
Turlojiske3	Lithuania_BA	-	Northeast_Europe	-	-
Turlojiske5	Lithuania_BA	-	Northeast_Europe	-	-
RISE598_noUDG.SG	Lithuania_LBA.SG	-	Northeast_Europe	-	-
RISE21_noUDG.SG	Denmark_BA.SG	-	Scandinavia	-	-
RISE47_noUDG.SG	Denmark_BA.SG	-	Scandinavia	-	-
RISE276_noUDG.SG	Denmark_LBA.SG	-	Scandinavia	-	-
VK214_noUDG.SG	Denmark_LN_BA.SG	-	Scandinavia	-	-
VK531_noUDG.SG	Norway_LN_BA.SG	-	Scandinavia	-	-
RISE207_noUDG.SG	Sweden_BA.SG	-	Scandinavia	-	-
RISE175_noUDG.SG	Sweden_BA.SG	-	Scandinavia	-	-
RISE210_noUDG.SG	Sweden_BA.SG	-	Scandinavia	-	-
ber1M_noUDG.SG	Sweden_BAC.SG	-	Scandinavia	-	-
ber2F_noUDG.SG	Sweden_BAC.SG	-	Scandinavia	-	-
oll007_noUDG.SG	Sweden_BAC.SG	-	Scandinavia	-	-
Olsund	Sweden_LNBA	-	Scandinavia	-	-
I14688	Albania_BA_IA	-	Southeast_Europe	-	-
I14690	Albania_BA_IA	-	Southeast_Europe	-	-
I14692	Albania_BA_IA	-	Southeast_Europe	-	-
I16251	Albania_BA_IA	-	Southeast_Europe	-	-
I16254	Albania_BA_IA	-	Southeast_Europe	-	-
I14689	Albania_EBA_o1	-	Southeast_Europe	-	-
I8471	Albania_MBA	-	Southeast_Europe	-	-
Bul6	Bulgaria_BeliBreyag_EBA	-	Southeast_Europe	-	-
Bul8	Bulgaria_BeliBreyag_EBA	-	Southeast_Europe	-	-
I19451	Bulgaria_EBA	-	Southeast_Europe	-	-
I19452	Bulgaria_EBA	-	Southeast_Europe	-	-
I19453	Bulgaria_EBA	-	Southeast_Europe	-	-
I19454	Bulgaria_EBA	-	Southeast_Europe	-	-
I19456_d	Bulgaria_EBA	-	Southeast_Europe	-	-
I19459	Bulgaria_EBA	-	Southeast_Europe	-	-
I19460	Bulgaria_EBA	-	Southeast_Europe	-	-
I19462	Bulgaria_EBA	-	Southeast_Europe	-	-
I2175	Bulgaria_EBA	-	Southeast_Europe	-	-
I2180	Bulgaria_EBA	-	Southeast_Europe	-	-
I2520	Bulgaria_EBA	-	Southeast_Europe	-	-
I19456_v54.1_addback	Bulgaria_EBA	-	Southeast_Europe	-	-
Bul10	Bulgaria_EBA_Ezero	-	Southeast_Europe	-	-
I20182	Bulgaria_EBA_MBA	-	Southeast_Europe	-	-
I2510	Bulgaria_EBA_o1	-	Southeast_Europe	-	-
I2165	Bulgaria_EBA_o2	-	Southeast_Europe	-	-
I19458	Bulgaria_EBA_oNorth	-	Southeast_Europe	-	-
I19457_in.preparation	Bulgaria_EBA_oNorth_in.preparation	-	Southeast_Europe	-	-
I18793	Bulgaria_EBA_Yamnaya	-	Southeast_Europe	-	-
I18794	Bulgaria_EBA_Yamnaya	-	Southeast_Europe	-	-
I18801_d	Bulgaria_EBA_Yamnaya	-	Southeast_Europe	-	-
Bul4	Bulgaria_EBA_Yamnaya_o	-	Southeast_Europe	-	-
I2163	Bulgaria_MLBA	-	Southeast_Europe	-	-
I18712	Croatia_BA	-	Southeast_Europe	-	-
I18748	Croatia_BA	-	Southeast_Europe	-	-
JAG34_noUDG.SG	Croatia_Jagodnjak_MBA.SG	-	Southeast_Europe	-	-
JAG58_noUDG.SG	Croatia_Jagodnjak_MBA.SG	-	Southeast_Europe	-	-
JAG78_noUDG.SG	Croatia_Jagodnjak_MBA.SG	-	Southeast_Europe	-	-
JAG82_noUDG.SG	Croatia_Jagodnjak_MBA.SG	-	Southeast_Europe	-	-
JAG85_noUDG.SG	Croatia_Jagodnjak_MBA.SG	-	Southeast_Europe	-	-
JAG93_noUDG.SG	Croatia_Jagodnjak_MBA.SG	-	Southeast_Europe	-	-
I3499	Croatia_LateC_EBA_Vucedol	-	Southeast_Europe	-	-
I4175	Croatia_LateC_EBA_Vucedol_oSteppe	-	Southeast_Europe	-	-
I24345	Croatia_LBA_EIA	-	Southeast_Europe	-	-
I26742	Croatia_LBA_EIA	-	Southeast_Europe	-	-
I24342	Croatia_MBA	-	Southeast_Europe	-	-
I26773	Croatia_MBA	-	Southeast_Europe	-	-
I26774	Croatia_MBA	-	Southeast_Europe	-	-
I26893	Croatia_MBA	-	Southeast_Europe	-	-
I4331	Croatia_MBA	-	Southeast_Europe	-	-
I4332	Croatia_MBA	-	Southeast_Europe	-	-
I5073	Croatia_MBA	-	Southeast_Europe	-	-
I5074	Croatia_MBA	-	Southeast_Europe	-	-
I5080	Croatia_MBA	-	Southeast_Europe	-	-
I19017	Croatia_MBA_Cetina	-	Southeast_Europe	-	-
I11843	Croatia_MBA_Cetina	-	Southeast_Europe	-	-
I18088	Croatia_MBA_Cetina	-	Southeast_Europe	-	-
I18745	Croatia_MBA_Cetina	-	Southeast_Europe	-	-
I18746	Croatia_MBA_Cetina	-	Southeast_Europe	-	-
I18747	Croatia_MBA_Cetina	-	Southeast_Europe	-	-
I18752	Croatia_MBA_Cetina	-	Southeast_Europe	-	-
I19025	Croatia_MBA_Cetina	-	Southeast_Europe	-	-
I19026	Croatia_MBA_Cetina	-	Southeast_Europe	-	-
I19027	Croatia_MBA_Cetina	-	Southeast_Europe	-	-
I19029	Croatia_MBA_Cetina	-	Southeast_Europe	-	-
I19032	Croatia_MBA_Cetina	-	Southeast_Europe	-	-
I19031	Croatia_MBA_Cetina_o	-	Southeast_Europe	-	-
I18071	Croatia_MLBA	-	Southeast_Europe	-	-
I18072	Croatia_MLBA	-	Southeast_Europe	-	-
I18073	Croatia_MLBA	-	Southeast_Europe	-	-
I18074	Croatia_MLBA	-	Southeast_Europe	-	-
I18075	Croatia_MLBA	-	Southeast_Europe	-	-
I18077	Croatia_MLBA	-	Southeast_Europe	-	-
I18078	Croatia_MLBA	-	Southeast_Europe	-	-
I18079	Croatia_MLBA	-	Southeast_Europe	-	-
I18082	Croatia_MLBA	-	Southeast_Europe	-	-
I18087	Croatia_MLBA	-	Southeast_Europe	-	-
I18413	Croatia_MLBA	-	Southeast_Europe	-	-
I18414_d	Croatia_MLBA	-	Southeast_Europe	-	-
I18415	Croatia_MLBA	-	Southeast_Europe	-	-
I18416	Croatia_MLBA	-	Southeast_Europe	-	-
I18417	Croatia_MLBA	-	Southeast_Europe	-	-
I18720	Croatia_MLBA	-	Southeast_Europe	-	-
I18721	Croatia_MLBA	-	Southeast_Europe	-	-
I18722	Croatia_MLBA	-	Southeast_Europe	-	-
I18723	Croatia_MLBA	-	Southeast_Europe	-	-
I18724	Croatia_MLBA	-	Southeast_Europe	-	-
I18725	Croatia_MLBA	-	Southeast_Europe	-	-
I18727	Croatia_MLBA	-	Southeast_Europe	-	-
I18729	Croatia_MLBA	-	Southeast_Europe	-	-
I18730	Croatia_MLBA	-	Southeast_Europe	-	-
I18732	Croatia_MLBA	-	Southeast_Europe	-	-
I18733	Croatia_MLBA	-	Southeast_Europe	-	-
I18734	Croatia_MLBA	-	Southeast_Europe	-	-
I18737	Croatia_MLBA	-	Southeast_Europe	-	-
I18738	Croatia_MLBA	-	Southeast_Europe	-	-
I18739	Croatia_MLBA	-	Southeast_Europe	-	-
I18719	Croatia_MLBA_alt	-	Southeast_Europe	-	-
I7231	Macedonia_BA	-	Southeast_Europe	-	-
RISE595_noUDG.SG	Montenegro_LBA.SG	-	Southeast_Europe	-	-
I13778	Montenegro_MLBA	-	Southeast_Europe	-	-
I13167	Montenegro_MLBA	-	Southeast_Europe	-	-
I13168	Montenegro_MLBA	-	Southeast_Europe	-	-
I13169	Montenegro_MLBA	-	Southeast_Europe	-	-
I13171	Montenegro_MLBA	-	Southeast_Europe	-	-
I13172	Montenegro_MLBA	-	Southeast_Europe	-	-
I13775	Montenegro_MLBA	-	Southeast_Europe	-	-
I14498	Montenegro_MLBA	-	Southeast_Europe	-	-
I14500	Montenegro_MLBA	-	Southeast_Europe	-	-
I14501	Montenegro_MLBA	-	Southeast_Europe	-	-
I13166	Montenegro_MLBA_o	-	Southeast_Europe	-	-
I10494	Romania_BA_1	-	Southeast_Europe	-	-
I7152	Romania_BA_1	-	Southeast_Europe	-	-
I10479	Romania_BA_Arman	-	Southeast_Europe	-	-
I10480	Romania_BA_Arman	-	Southeast_Europe	-	-
I10481	Romania_BA_Arman	-	Southeast_Europe	-	-
I10483	Romania_BA_Arman	-	Southeast_Europe	-	-
I10558	Romania_BA_Arman	-	Southeast_Europe	-	-
I10561	Romania_BA_Arman	-	Southeast_Europe	-	-
I10562	Romania_BA_Arman	-	Southeast_Europe	-	-
I10559	Romania_BA_Arman_o	-	Southeast_Europe	-	-
I6185	Romania_MBA	-	Southeast_Europe	-	-
I6186	Romania_MLBA	-	Southeast_Europe	-	-
I17912	Serbia_BA_Maros	-	Southeast_Europe	-	-
I17913	Serbia_BA_Maros	-	Southeast_Europe	-	-
I23209	Serbia_BA_Maros	-	Southeast_Europe	-	-
I23210	Serbia_BA_Maros	-	Southeast_Europe	-	-
I23211	Serbia_BA_Maros	-	Southeast_Europe	-	-
I16813	Serbia_BA_o	-	Southeast_Europe	-	-
I17914	Serbia_C_BA_Tiszapolgar_Bodrogkerestur	-	Southeast_Europe	-	-
I17915	Serbia_C_BA_Tiszapolgar_Bodrogkerestur	-	Southeast_Europe	-	-
I11446	Serbia_EBA_Yamnaya	-	Southeast_Europe	-	-
I5243	Serbia_IronGates_MBA	-	Southeast_Europe	-	-
I16814	Serbia_LBA	-	Southeast_Europe	-	-
I16803	Serbia_Mokrin_EBA_Maros	-	Southeast_Europe	-	-
I23205	Serbia_Mokrin_EBA_Maros	-	Southeast_Europe	-	-
I23206	Serbia_Mokrin_EBA_Maros	-	Southeast_Europe	-	-
I23207	Serbia_Mokrin_EBA_Maros	-	Southeast_Europe	-	-
I23208	Serbia_Mokrin_EBA_Maros	-	Southeast_Europe	-	-
I23212	Serbia_Mokrin_EBA_Maros	-	Southeast_Europe	-	-
MOK17A.SG	Serbia_Mokrin_EBA_Maros_oAegean.SG	-	Southeast_Europe	-	-
MOK31.SG	Serbia_Mokrin_EBA_Maros_oAegean.SG	-	Southeast_Europe	-	-
MOK12.SG	Serbia_Mokrin_EBA_Maros.SG	-	Southeast_Europe	-	-
MOK13.SG	Serbia_Mokrin_EBA_Maros.SG	-	Southeast_Europe	-	-
MOK15.SG	Serbia_Mokrin_EBA_Maros.SG	-	Southeast_Europe	-	-
MOK19A.SG	Serbia_Mokrin_EBA_Maros.SG	-	Southeast_Europe	-	-
MOK20.SG	Serbia_Mokrin_EBA_Maros.SG	-	Southeast_Europe	-	-
MOK21A.SG	Serbia_Mokrin_EBA_Maros.SG	-	Southeast_Europe	-	-
MOK22.SG	Serbia_Mokrin_EBA_Maros.SG	-	Southeast_Europe	-	-
MOK24A.SG	Serbia_Mokrin_EBA_Maros.SG	-	Southeast_Europe	-	-
MOK25A.SG	Serbia_Mokrin_EBA_Maros.SG	-	Southeast_Europe	-	-
MOK26A.SG	Serbia_Mokrin_EBA_Maros.SG	-	Southeast_Europe	-	-
MOK27.SG	Serbia_Mokrin_EBA_Maros.SG	-	Southeast_Europe	-	-
MOK28A.SG	Serbia_Mokrin_EBA_Maros.SG	-	Southeast_Europe	-	-
MOK29A.SG	Serbia_Mokrin_EBA_Maros.SG	-	Southeast_Europe	-	-
MOK30.SG	Serbia_Mokrin_EBA_Maros.SG	-	Southeast_Europe	-	-
MOK32.SG	Serbia_Mokrin_EBA_Maros.SG	-	Southeast_Europe	-	-
MOK33.SG	Serbia_Mokrin_EBA_Maros.SG	-	Southeast_Europe	-	-
MOK9B.SG	Serbia_Mokrin_EBA_Maros.SG	-	Southeast_Europe	-	-
I5697	Slovenia_LBA	-	Southeast_Europe	-	-
I23974	Slovenia_LBA_EIA	-	Southeast_Europe	-	-
I5695	Slovenia_MBA	-	Southeast_Europe	-	-
TU918_SX32	France_Alsace_Lingolsheim_EBA	-	Western_Europe	-	-
I16791	France_BA	-	Western_Europe	-	-
I16184	France_BA_GalloRoman	-	Western_Europe	-	-
I10342	France_EBA	-	Western_Europe	-	-
I10343	France_EBA	-	Western_Europe	-	-
I10347	France_EBA	-	Western_Europe	-	-
I10348	France_EBA	-	Western_Europe	-	-
I15028	France_EBA	-	Western_Europe	-	-
I15033	France_EBA	-	Western_Europe	-	-
I3874	France_EBA_BellBeaker	-	Western_Europe	-	-
I3875	France_EBA_BellBeaker	-	Western_Europe	-	-
I10345	France_EBA_BellBeaker_oEEF	-	Western_Europe	-	-
I16247	France_GrandEst_EBA	-	Western_Europe	-	-
RIX2.SG	France_GrandEst_EBA_o.SG	-	Western_Europe	-	-
BIS130.SG	France_GrandEst_EBA.SG	-	Western_Europe	-	-
BIS385.SG	France_GrandEst_EBA.SG	-	Western_Europe	-	-
OBE3626-1.SG	France_GrandEst_EBA.SG	-	Western_Europe	-	-
OBE3722.SG	France_GrandEst_EBA.SG	-	Western_Europe	-	-
PSS4170.SG	France_GrandEst_EBA.SG	-	Western_Europe	-	-
RIX15.SG	France_GrandEst_EBA.SG	-	Western_Europe	-	-
RIX4.SG	France_GrandEst_EBA.SG	-	Western_Europe	-	-
NIED.SG	France_GrandEst_LBA.SG	-	Western_Europe	-	-
TORTF.SG	France_LaClape_LN_EBA_Veraza_oSteppe.SG	-	Western_Europe	-	-
TORTC.SG	France_LaClape_LN_EBA_Veraza.SG	-	Western_Europe	-	-
TORTD.SG	France_LaClape_LN_EBA_Veraza.SG	-	Western_Europe	-	-
TORTE.SG	France_LaClape_LN_EBA_Veraza.SG	-	Western_Europe	-	-
GBVPL.SG	France_LaClape_LN_EMBA_BellBeakerPossible_oNeolithic.SG	-	Western_Europe	-	-
GBVPK.SG	France_LaClape_LN_EMBA_BellBeakerPossible.SG	-	Western_Europe	-	-
GBVPO.SG	France_LaClape_LN_EMBA_BellBeakerPossible.SG	-	Western_Europe	-	-
ROUQCC.SG	France_LaClape_LN_EMBA.SG	-	Western_Europe	-	-
ROUQEE.SG	France_LaClape_LN_EMBA.SG	-	Western_Europe	-	-
ROUQFF.SG	France_LaClape_LN_EMBA.SG	-	Western_Europe	-	-
ROUQHH.SG	France_LaClape_LN_EMBA.SG	-	Western_Europe	-	-
ROUQV.SG	France_LaClape_LN_EMBA.SG	-	Western_Europe	-	-
ROUQW.SG	France_LaClape_LN_EMBA.SG	-	Western_Europe	-	-
I10344	France_MBA	-	Western_Europe	-	-
I15034	France_N_BA	-	Western_Europe	-	-
EUG11.SG	France_Occitanie_EBA.SG	-	Western_Europe	-	-
PIR3037AB.SG	France_Occitanie_EBA.SG	-	Western_Europe	-	-
PIR3116B.SG	France_Occitanie_EBA.SG	-	Western_Europe	-	-
QUIN234.SG	France_Occitanie_EMBA.SG	-	Western_Europe	-	-
QUIN58.SG	France_Occitanie_EMBA.SG	-	Western_Europe	-	-
Pir6.SG	France_Occitanie_MBA.SG	-	Western_Europe	-	-
I20063	Netherlands_EBA	-	Western_Europe	-	-
I4070	Netherlands_EBA	-	Western_Europe	-	-
I4071	Netherlands_EBA	-	Western_Europe	-	-
I11971	Netherlands_LBA	-	Western_Europe	-	-
I20062	Netherlands_LBA	-	Western_Europe	-	-
I13025	Netherlands_LNB_EBA_BellBeaker	-	Western_Europe	-	-
I13026	Netherlands_LNB_EBA_BellBeaker	-	Western_Europe	-	-
I13027	Netherlands_LNB_EBA_BellBeaker	-	Western_Europe	-	-
I11972	Netherlands_MBA	-	Western_Europe	-	-
I11973	Netherlands_MBA	-	Western_Europe	-	-
I12081	Netherlands_MBA	-	Western_Europe	-	-
I12082	Netherlands_MBA	-	Western_Europe	-	-
I17019	Netherlands_MBA	-	Western_Europe	-	-
I20058	Netherlands_MBA	-	Western_Europe	-	-
I26828	Netherlands_MBA	-	Western_Europe	-	-
I26829	Netherlands_MBA	-	Western_Europe	-	-
I26830	Netherlands_MBA	-	Western_Europe	-	-
I26831	Netherlands_MBA	-	Western_Europe	-	-
I26832	Netherlands_MBA	-	Western_Europe	-	-
I11629	Netherlands_MBA_LBA	-	Western_Europe	-	-
I12083	Netherlands_MBA_LBA	-	Western_Europe	-	-
GoyetQ-2_udg	Belgium_UP_Magdalenian_udg	-	-	-	Goyet_Q2
R10766.SG	Algeria_NumidoRoman_Berber.SG	-	-	-	-
R10760.SG	Algeria_NumidoRoman_Berber.SG	-	-	-	-
ASH029	Israel_Ashkelon_LBA	-	-	-	Levant_BA
ASH033	Israel_Ashkelon_LBA	-	-	-	Levant_BA
ASH034	Israel_Ashkelon_LBA	-	-	-	Levant_BA
I4521	Israel_IBA	-	-	-	Levant_BA
I10092	Israel_MLBA	-	-	-	Levant_BA
I10093	Israel_MLBA	-	-	-	Levant_BA
I10097	Israel_MLBA	-	-	-	Levant_BA
I10099	Israel_MLBA	-	-	-	Levant_BA
I10101	Israel_MLBA	-	-	-	Levant_BA
I10104	Israel_MLBA	-	-	-	Levant_BA
I10106	Israel_MLBA	-	-	-	Levant_BA
I10264	Israel_MLBA	-	-	-	Levant_BA
I10265	Israel_MLBA	-	-	-	Levant_BA
I10266	Israel_MLBA	-	-	-	Levant_BA
I10268	Israel_MLBA	-	-	-	Levant_BA
I10768	Israel_MLBA	-	-	-	Levant_BA
I10770	Israel_MLBA	-	-	-	Levant_BA
I10771	Israel_MLBA	-	-	-	Levant_BA
I2062	Israel_MLBA	-	-	-	Levant_BA
I2190	Israel_MLBA	-	-	-	Levant_BA
I2195	Israel_MLBA	-	-	-	Levant_BA
I2198	Israel_MLBA	-	-	-	Levant_BA
I3832	Israel_MLBA	-	-	-	Levant_BA
I3965	Israel_MLBA	-	-	-	Levant_BA
I3966	Israel_MLBA	-	-	-	Levant_BA
I4518	Israel_MLBA	-	-	-	Levant_BA
I4519	Israel_MLBA	-	-	-	Levant_BA
I4525	Israel_MLBA	-	-	-	Levant_BA
I6922	Israel_MLBA	-	-	-	Levant_BA
I6923	Israel_MLBA	-	-	-	Levant_BA
I6924	Israel_MLBA	-	-	-	Levant_BA
I6928	Israel_MLBA	-	-	-	Levant_BA
I7002	Israel_MLBA	-	-	-	Levant_BA
I7003	Israel_MLBA	-	-	-	Levant_BA
I7182	Israel_MLBA	-	-	-	Levant_BA
I8187	Israel_MLBA	-	-	-	Levant_BA
I10263	Israel_MLBA	-	-	-	Levant_BA
I10359	Israel_MLBA	-	-	-	Levant_BA
I1934	Israel_MLBA	-	-	-	Levant_BA
ERS1790729_noUDG.SG	Lebanon_MBA.SG	-	-	-	Levant_BA
ERS1790730_noUDG.SG	Lebanon_MBA.SG	-	-	-	Levant_BA
ERS1790731_noUDG.SG	Lebanon_MBA.SG	-	-	-	Levant_BA
ERS1790732_noUDG.SG	Lebanon_MBA.SG	-	-	-	Levant_BA
ERS1790733_noUDG.SG	Lebanon_MBA.SG	-	-	-	Levant_BA
I1705	Jordan_EBA	-	-	-	Jordan_BA
I1706	Jordan_EBA	-	-	-	Jordan_BA
I1730	Jordan_EBA	-	-	-	Jordan_BA
I3705	Jordan_LBA	-	-	-	Jordan_BA
I3706	Jordan_LBA	-	-	-	Jordan_BA
I3707	Jordan_LBA	-	-	-	Jordan_BA
I3985	Jordan_LBA	-	-	-	Jordan_BA
I3987	Jordan_LBA	-	-	-	Jordan_BA
I6459	Jordan_LBA	-	-	-	Jordan_BA
I6460	Jordan_LBA	-	-	-	Jordan_BA
I6462	Jordan_LBA	-	-	-	Jordan_BA
I6464	Jordan_LBA	-	-	-	Jordan_BA
I6564	Jordan_LBA	-	-	-	Jordan_BA
I6565	Jordan_LBA	-	-	-	Jordan_BA
I6566	Jordan_LBA	-	-	-	Jordan_BA
I6567	Jordan_LBA	-	-	-	Jordan_BA
I6569	Jordan_LBA	-	-	-	Jordan_BA
I6570	Jordan_LBA	-	-	-	Jordan_BA
I6571	Jordan_LBA	-	-	-	Jordan_BA
I6572	Jordan_LBA	-	-	-	Jordan_BA
I7527	Iran_GanjDareh_N	-	-	-	Iran_N
I1290	Iran_GanjDareh_N	-	-	-	Iran_N
I1944	Iran_GanjDareh_N	-	-	-	Iran_N
I1945	Iran_GanjDareh_N	-	-	-	Iran_N
I1947	Iran_GanjDareh_N	-	-	-	Iran_N
I1949	Iran_GanjDareh_N	-	-	-	Iran_N
I1951	Iran_GanjDareh_N	-	-	-	Iran_N
I1954	Iran_GanjDareh_N	-	-	-	Iran_N
S1944.E1.L3_v54.1_addback	Iran_GanjDareh_N	-	-	-	Iran_N
S1951.E1.L3_v54.1_addback	Iran_GanjDareh_N	-	-	-	Iran_N
I2323	Iran_HajjiFiruz_N	-	-	-	Iran_N
I2328	Iran_HajjiFiruz_N	-	-	-	Iran_N
I4241	Iran_HajjiFiruz_N	-	-	-	Iran_N
I4349_noUDG	Iran_HajjiFiruz_N	-	-	-	Iran_N
I4351_noUDG	Iran_HajjiFiruz_N	-	-	-	Iran_N
I4936	Italy_Sicily_BellBeaker	-	-	-	CentralMediterraneanIslands_BellBeaker
S1249	Italy_Sardinia_EBA	-	Central_Mediterranean_Islands	-	CentralMediterraneanIslands_BA
S1250	Italy_Sardinia_EBA	-	Central_Mediterranean_Islands	-	CentralMediterraneanIslands_BA
S1252	Italy_Sardinia_EBA	-	Central_Mediterranean_Islands	-	CentralMediterraneanIslands_BA
S1253	Italy_Sardinia_EBA	-	Central_Mediterranean_Islands	-	CentralMediterraneanIslands_BA
SUC009	Italy_Sardinia_EBA	-	Central_Mediterranean_Islands	-	CentralMediterraneanIslands_BA
I3743	Italy_Sardinia_EBA	-	Central_Mediterranean_Islands	-	CentralMediterraneanIslands_BA
SUA002	Italy_Sardinia_EBA	-	Central_Mediterranean_Islands	-	CentralMediterraneanIslands_BA
LON001	Italy_Sardinia_EBA	-	Central_Mediterranean_Islands	-	CentralMediterraneanIslands_BA
ISB001	Italy_Sardinia_EBA	-	Central_Mediterranean_Islands	-	CentralMediterraneanIslands_BA
PJU002	Italy_Sardinia_EBA	-	Central_Mediterranean_Islands	-	CentralMediterraneanIslands_BA
SUA005	Italy_Sardinia_EBA	-	Central_Mediterranean_Islands	-	CentralMediterraneanIslands_BA
SUA007	Italy_Sardinia_EBA	-	Central_Mediterranean_Islands	-	CentralMediterraneanIslands_BA
SUC001	Italy_Sardinia_EBA	-	Central_Mediterranean_Islands	-	CentralMediterraneanIslands_BA
SUC003	Italy_Sardinia_EBA	-	Central_Mediterranean_Islands	-	CentralMediterraneanIslands_BA
SUC004	Italy_Sardinia_EBA	-	Central_Mediterranean_Islands	-	CentralMediterraneanIslands_BA
SUC005	Italy_Sardinia_EBA	-	Central_Mediterranean_Islands	-	CentralMediterraneanIslands_BA
SUC006	Italy_Sardinia_EBA	-	Central_Mediterranean_Islands	-	CentralMediterraneanIslands_BA
SUC007	Italy_Sardinia_EBA	-	Central_Mediterranean_Islands	-	CentralMediterraneanIslands_BA
I10364	Italy_Sardinia_LBA	-	Central_Mediterranean_Islands	-	CentralMediterraneanIslands_BA
I10552	Italy_Sardinia_LBA	-	Central_Mediterranean_Islands	-	CentralMediterraneanIslands_BA
I10553	Italy_Sardinia_LBA	-	Central_Mediterranean_Islands	-	CentralMediterraneanIslands_BA
I10554	Italy_Sardinia_LBA	-	Central_Mediterranean_Islands	-	CentralMediterraneanIslands_BA
I3642	Italy_Sardinia_LBA	-	Central_Mediterranean_Islands	-	CentralMediterraneanIslands_BA
I3741	Italy_Sardinia_LBA	-	Central_Mediterranean_Islands	-	CentralMediterraneanIslands_BA
I10502	Italy_Sardinia_LBA	-	Central_Mediterranean_Islands	-	CentralMediterraneanIslands_BA
I16161	Italy_Sardinia_MBA	-	Central_Mediterranean_Islands	-	CentralMediterraneanIslands_BA
I16170_enhanced	Italy_Sardinia_MBA	-	Central_Mediterranean_Islands	-	CentralMediterraneanIslands_BA
I16170	Italy_Sardinia_MBA	-	Central_Mediterranean_Islands	-	CentralMediterraneanIslands_BA
I11442	Italy_Sicily_EBA	-	Central_Mediterranean_Islands	-	CentralMediterraneanIslands_BA
I3122	Italy_Sicily_EBA	-	Central_Mediterranean_Islands	-	CentralMediterraneanIslands_BA
I3123	Italy_Sicily_EBA	-	Central_Mediterranean_Islands	-	CentralMediterraneanIslands_BA
I3124	Italy_Sicily_EBA	-	Central_Mediterranean_Islands	-	CentralMediterraneanIslands_BA
I4383	Italy_Sicily_EBA	-	Central_Mediterranean_Islands	-	CentralMediterraneanIslands_BA
I7774_d	Italy_Sicily_EBA	-	Central_Mediterranean_Islands	-	CentralMediterraneanIslands_BA
I7796	Italy_Sicily_EBA	-	Central_Mediterranean_Islands	-	CentralMediterraneanIslands_BA
I7800	Italy_Sicily_EBA	-	Central_Mediterranean_Islands	-	CentralMediterraneanIslands_BA
I7805	Italy_Sicily_EBA	-	Central_Mediterranean_Islands	-	CentralMediterraneanIslands_BA
I7807	Italy_Sicily_EBA	-	Central_Mediterranean_Islands	-	CentralMediterraneanIslands_BA
UZZ057_noUDG	Italy_Sicily_EBA	-	Central_Mediterranean_Islands	-	CentralMediterraneanIslands_BA
I10371	Italy_Sicily_LBA	-	Central_Mediterranean_Islands	-	CentralMediterraneanIslands_BA
I10372	Italy_Sicily_LBA	-	Central_Mediterranean_Islands	-	CentralMediterraneanIslands_BA
I3876	Italy_Sicily_LBA	-	Central_Mediterranean_Islands	-	CentralMediterraneanIslands_BA
I3878	Italy_Sicily_LBA	-	Central_Mediterranean_Islands	-	CentralMediterraneanIslands_BA
I1633	Armenia_EBA	-	-	-	Caucasus_BA
I1635	Armenia_EBA	-	-	-	Caucasus_BA
I1658	Armenia_EBA	-	-	-	Caucasus_BA
ARM001	Armenia_EBA_KuraAraxes	-	-	-	Caucasus_BA
ARM002	Armenia_EBA_KuraAraxes	-	-	-	Caucasus_BA
I13599	Armenia_EBA_KuraAraxes	-	-	-	Caucasus_BA
I14339	Armenia_EBA_KuraAraxes	-	-	-	Caucasus_BA
I14341	Armenia_EBA_KuraAraxes	-	-	-	Caucasus_BA
I14343_d	Armenia_EBA_KuraAraxes	-	-	-	Caucasus_BA
I14346	Armenia_EBA_KuraAraxes	-	-	-	Caucasus_BA
I15132	Armenia_EBA_KuraAraxes	-	-	-	Caucasus_BA
I16706	Armenia_EBA_KuraAraxes	-	-	-	Caucasus_BA
I16920	Armenia_EBA_KuraAraxes	-	-	-	Caucasus_BA
I13948	Armenia_LBA	-	-	-	Caucasus_BA
I15732	Armenia_LBA	-	-	-	Caucasus_BA
I15733	Armenia_LBA	-	-	-	Caucasus_BA
I15734	Armenia_LBA	-	-	-	Caucasus_BA
I15749	Armenia_LBA	-	-	-	Caucasus_BA
I16217	Armenia_LBA	-	-	-	Caucasus_BA
I16220	Armenia_LBA	-	-	-	Caucasus_BA
I16537	Armenia_LBA	-	-	-	Caucasus_BA
I16554	Armenia_LBA	-	-	-	Caucasus_BA
I17182	Armenia_LBA	-	-	-	Caucasus_BA
I18479	Armenia_LBA	-	-	-	Caucasus_BA
I19329	Armenia_LBA	-	-	-	Caucasus_BA
I19331	Armenia_LBA	-	-	-	Caucasus_BA
I19332	Armenia_LBA	-	-	-	Caucasus_BA
I19333	Armenia_LBA	-	-	-	Caucasus_BA
I19334	Armenia_LBA	-	-	-	Caucasus_BA
I19335	Armenia_LBA	-	-	-	Caucasus_BA
I19336	Armenia_LBA	-	-	-	Caucasus_BA
I19337	Armenia_LBA	-	-	-	Caucasus_BA
I19338	Armenia_LBA	-	-	-	Caucasus_BA
I19339	Armenia_LBA	-	-	-	Caucasus_BA
I19341	Armenia_LBA	-	-	-	Caucasus_BA
I19342	Armenia_LBA	-	-	-	Caucasus_BA
I19343	Armenia_LBA	-	-	-	Caucasus_BA
I19344	Armenia_LBA	-	-	-	Caucasus_BA
I19345	Armenia_LBA	-	-	-	Caucasus_BA
I19346	Armenia_LBA	-	-	-	Caucasus_BA
I19347	Armenia_LBA	-	-	-	Caucasus_BA
I19348	Armenia_LBA	-	-	-	Caucasus_BA
I19349	Armenia_LBA	-	-	-	Caucasus_BA
I19350	Armenia_LBA	-	-	-	Caucasus_BA
I19351	Armenia_LBA	-	-	-	Caucasus_BA
I19352	Armenia_LBA	-	-	-	Caucasus_BA
I19353	Armenia_LBA	-	-	-	Caucasus_BA
I19354	Armenia_LBA	-	-	-	Caucasus_BA
I20439	Armenia_LBA	-	-	-	Caucasus_BA
I20440	Armenia_LBA	-	-	-	Caucasus_BA
I20441	Armenia_LBA	-	-	-	Caucasus_BA
I20443	Armenia_LBA	-	-	-	Caucasus_BA
I20436	Armenia_LBA	-	-	-	Caucasus_BA
I14813	Armenia_MBA	-	-	-	Caucasus_BA
I1656	Armenia_MBA	-	-	-	Caucasus_BA
I17183	Armenia_MBA	-	-	-	Caucasus_BA
I19340	Armenia_MBA	-	-	-	Caucasus_BA
VEK007	Russia_Caucasus_KuraAraxes	-	-	-	Caucasus_BA
PG2002	Russia_NorthCaucasus_EBA	-	-	-	Caucasus_BA
KBD001	Russia_North_Caucasus_MBA	-	-	-	Caucasus_BA
KDC001	Russia_North_Caucasus_MBA	-	-	-	Caucasus_BA
KDC002	Russia_North_Caucasus_MBA	-	-	-	Caucasus_BA
I19340_v54.1_addback	Armenia_MBA	-	-	-	Caucasus_BA
I14343_v54.1_addback	Armenia_EBA_KuraAraxes	-	-	-	Caucasus_BA
I3315	Spain_Menorca_LBA	BA	Iberia	BalearicIslands_BA	BalearicIslands_BA
I3315_enhanced	Spain_Menorca_LBA_new	BA	Iberia	BalearicIslands_BA	BalearicIslands_BA
I4329	Spain_EBA_Mallorca	BA	Iberia	BalearicIslands_BA	BalearicIslands_BA
I4420	Spain_Formentera_MBA	BA	Iberia	BalearicIslands_BA	BalearicIslands_BA
I13514	Greece_BA_Mycenaean	-	Aegean	-	Aegean_BA
I13516	Greece_BA_Mycenaean	-	Aegean	-	Aegean_BA
I13518	Greece_BA_Mycenaean	-	Aegean	-	Aegean_BA
I13519_d	Greece_BA_Mycenaean	-	Aegean	-	Aegean_BA
I14872	Greece_BA_Mycenaean	-	Aegean	-	Aegean_BA
I15571	Greece_BA_Mycenaean	-	Aegean	-	Aegean_BA
I15582	Greece_BA_Mycenaean	-	Aegean	-	Aegean_BA
I16709	Greece_BA_Mycenaean	-	Aegean	-	Aegean_BA
I19366	Greece_BA_Mycenaean	-	Aegean	-	Aegean_BA
I19368	Greece_BA_Mycenaean	-	Aegean	-	Aegean_BA
I9006	Greece_BA_Mycenaean	-	Aegean	-	Aegean_BA
I9010	Greece_BA_Mycenaean	-	Aegean	-	Aegean_BA
I9041	Greece_BA_Mycenaean	-	Aegean	-	Aegean_BA
I9033	Greece_BA_Mycenaean_Pylos	-	Aegean	-	Aegean_BA
I13433	Greece_Delphi_BA_Mycenaean	-	Aegean	-	Aegean_BA
I13531	Greece_Delphi_BA_Mycenaean	-	Aegean	-	Aegean_BA
I13580	Greece_Delphi_BA_Mycenaean	-	Aegean	-	Aegean_BA
I13428	Greece_Delphi_BA_Mycenaean	-	Aegean	-	Aegean_BA
I13577	Greece_Delphi_BA_Mycenaean	-	Aegean	-	Aegean_BA
I13578	Greece_Delphi_BA_Mycenaean	-	Aegean	-	Aegean_BA
I13579	Greece_Delphi_BA_Mycenaean	-	Aegean	-	Aegean_BA
Kou01.SG	Greece_Koufonisi_Cycladic_EBA.SG	-	Aegean	-	Aegean_BA
Kou03.SG	Greece_Koufonisi_Cycladic_EBA.SG	-	Aegean	-	Aegean_BA
I6420_d	Greece_LBA	-	Aegean	-	Aegean_BA
Log02.SG	Greece_Logkas_MBA.SG	-	Aegean	-	Aegean_BA
Log04.SG	Greece_Logkas_MBA.SG	-	Aegean	-	Aegean_BA
Mik15.SG	Greece_Manika_Helladic_EBA.SG	-	Aegean	-	Aegean_BA
I9123	Greece_Crete_Armenoi	-	-	-	Aegean_BA
I14916	Greece_MiddleMinoan	-	-	-	Aegean_BA
Pta08.SG	Greece_Minoan_Kephala_Petras.SG	-	-	-	Aegean_BA
I0070	Greece_Minoan_Lassithi	-	-	-	Aegean_BA
I0071	Greece_Minoan_Lassithi	-	-	-	Aegean_BA
I0073	Greece_Minoan_Lassithi	-	-	-	Aegean_BA
I0074	Greece_Minoan_Lassithi	-	-	-	Aegean_BA
I9005	Greece_Minoan_Lassithi	-	-	-	Aegean_BA
I9127	Greece_Minoan_Odigitria	-	-	-	Aegean_BA
I9128	Greece_Minoan_Odigitria	-	-	-	Aegean_BA
I9129	Greece_Minoan_Odigitria	-	-	-	Aegean_BA
I9130	Greece_Minoan_Odigitria	-	-	-	Aegean_BA
I9131	Greece_Minoan_Odigitria	-	-	-	Aegean_BA
