# Supplementary material for: Genetic transitions in the Neolithic and Bronze Age at Mas d’en Boixos (Catalonia, Spain)
Source: iScience. 2025 Jun 11;28(7):112871. doi: 10.1016/j.isci.2025.112871 (PMC12273517; doi:10.1016/j.isci.2025.112871)
Supplement: Table S10. qpAdm results for MDB_MN [file mmc11.xlsx]

## Sheet: Table.S.10.qpAdm_N
Target	OG	Refs	Pval	SSE	C1	C2	C3	CE4	SE1	SE2	SE3	SE4	C1-(2*SE1)	C2-(2*SE2)	C3-(2*SE3)	C4-(2*SE3)
MDB_N	OG1	Anatolia_N	2.83572e-06	0	0	0	0		0	0	0		0	0	0	0
MDB_N	OG1	WHG	1.00602e-80	0	0	0	0		0	0	0		0	0	0	0
MDB_N	OG1	Iberian_HG	6.05401e-73	0	0	0	0		0	0	0		0	0	0	0
MDB_N	OG1	Goyet_Q2	7.49766e-28	0	0	0	0		0	0	0		0	0	0	0
MDB_N	OG1	Iran_GanjDareh_N	7.65074e-47	0	0	0	0		0	0	0		0	0	0	0
MDB_N	OG1	Anatolia_N;WHG	0.211753	8.23227e-07	0.818	0.182	0	0	0.033	0.033	0	0	0.752	0.116	0	0
MDB_N	OG1	Anatolia_N;Iberian_HG	0.971457	1.24389e-07	0.769	0.231	0	0	0.036	0.036	0	0	0.697	0.159	0	0
MDB_N	OG1	Anatolia_N;WHG;Iberian_HG	0.94626	1.26139e-07	0.766	-0.024	0.258	0	0.036	0.08	0.091	0	0.694	-0.184	0.076	0
MDB_N	OG1	Anatolia_N;WHG;Goyet_Q2	0.775099	1.66894e-07	0.691	0.147	0.162	0	0.055	0.033	0.061	0	0.581	0.081	0.04	0
MDB_N	OG1	Anatolia_N;WHG;Iran_GanjDareh_N	0.586879	5.12926e-07	1.294	0.061	-0.355	0	0.24	0.069	0.177	0	0.814	-0.077	-0.709	0
MDB_N	OG1	Anatolia_N;Iberian_HG;Goyet_Q2	0.939761	1.26182e-07	0.765	0.229	0.006	0	0.059	0.054	0.086	0	0.647	0.121	-0.166	0
MDB_N	OG1	Anatolia_N;Iberian_HG;Iran_GanjDareh_N	0.94644	1.19354e-07	0.867	0.202	-0.069	0	0.314	0.098	0.221	0	0.239	0.006	-0.511	0
MDB_N	OG1	Anatolia_N;WHG;Goyet_Q2;Iran_GanjDareh_N	0.814402	1.29591e-07	0.955	0.093	0.129	-0.177	0.287	0.065	0.074	0.188	0.381	-0.037	-0.019	-0.553
MDB_N	OG1	Anatolia_N;Iberian_HG;Goyet_Q2;Iran_GanjDareh_N	0.892528	1.13824e-07	0.87	0.19	0.02	-0.079	0.314	0.123	0.093	0.232	0.242	-0.056	-0.166	-0.543
MDB_N	OG1	Anatolia_N;WHG;Iberian_HG;Goyet_Q2	0.920917	1.28273e-07	0.852	-0.188	0.516	-0.18	0.184	0.337	0.519	0.362	0.484	-0.862	-0.522	-0.904
MDB_N	OG1	Anatolia_N;WHG;Iberian_HG;Iran_GanjDareh_N	0.901255	1.18858e-07	0.873	-0.028	0.232	-0.077	0.304	0.082	0.118	0.215	0.265	-0.192	-0.004	-0.507
MDB_N	OG1	Anatolia_N;WHG;Iberian_HG;Goyet_Q2;Iran_GanjDareh_N	0.817503	1.24726e-07	0.831	-0.175	0.502	-0.168	0.351	0.451	0.817	0.516	0.129	-1.077	-1.132	-1.2
Population label	Coverage
Belgium_UP_GoyetQ116_1	533317
Czech_Vestonice	752516
Ethiopia_4500BP.DG	1134649
Goyet_Q2	233547
Iberian_HG	1115205
Iran_GanjDareh_N	1044378
Italy_North_Villabruna_HG	820165
Malalmuerzo	106945
Mbuti.DG	1134723
MDB_N	216988
Papuan.DG	1134743
Russia_MA1_HG.SG	796065
Russia_Ust_Ishim_HG.DG	1132844
Anatolia_N	1124524
WHG	939966
min numsnps used	1135526
max numsnps used	1135530
