# Supplementary material for: Genetic transitions in the Neolithic and Bronze Age at Mas d’en Boixos (Catalonia, Spain)
Source: iScience. 2025 Jun 11;28(7):112871. doi: 10.1016/j.isci.2025.112871 (PMC12273517; doi:10.1016/j.isci.2025.112871)
Supplement: Table S11. qpAdm results for MDB_EBA [file mmc12.xlsx]

## Sheet: Table.S.11.qpAdm_BA
Test	Target	OG	Refs	Pval	SSE	C1	C2	C3	CE4	SE1	SE2	SE3	SE4	C1-(2*SE1)	C2-(2*SE2)	C3-(2*SE3)	C4-(2*SE3)
1 source	MDB_BA	OG1	Iran_N	2.83871e-98	0	0	0	0		0	0	0		0	0	0	0
	MDB_BA	OG1	Morocco_Iberomaurusian	0	0	0	0	0		0	0	0		0	0	0	0
	MDB_BA	OG1	Iberia_C	1.66269e-12	0	0	0	0		0	0	0		0	0	0	0
	MDB_BA	OG1	Iberia_C_oSteppe	0.0258623	0	0	0	0		0	0	0		0	0	0	0
	MDB_BA	OG1	Germany_BellBeaker	6.30111e-05	0	0	0	0		0	0	0		0	0	0	0
Distal	MDB_BA	OG1	Anatolia_N;WHG	1.16084e-06	2.2517e-06	0.827	0.173	0	0	0.017	0.017	0	0	0.793	0.139	0	0
	MDB_BA	OG1	Anatolia_N;Iberian_HG	5.94002e-09	2.64007e-06	0.802	0.198	0	0	0.02	0.02	0	0	0.762	0.158	0	0
	MDB_BA	OG1	Anatolia_N;WHG;Iberian_HG	7.11085e-07	2.01139e-06	0.813	0.137	0.049	0	0.021	0.041	0.05	0	0.771	0.055	-0.051	0
	MDB_BA	OG1	Anatolia_N;WHG;Iran_GanjDareh_N	0.000978757	1.89871e-06	0.387	0.275	0.337	0	0.113	0.031	0.086	0	0.161	0.213	0.165	0
	MDB_BA	OG1	Anatolia_N;Iberian_HG;Iran_GanjDareh_N	4.34628e-06	1.69888e-06	0.275	0.335	0.39	0	0.171	0.046	0.128	0	-0.067	0.243	0.134	0
	MDB_BA	OG1	Anatolia_N;WHG;Russia_Samara_EBA_Yamnaya	0.041904	4.11532e-07	0.6	0.158	0.242	0	0.046	0.016	0.046	0	0.508	0.126	0.15	0
	MDB_BA	OG1	Anatolia_N;WHG;Algeria_NumidoRoman_Berber.SG	2.16408e-05	2.95413e-06	0.326	0.227	0.446	0	0.282	0.035	0.252	0	-0.238	0.157	-0.058	0
	MDB_BA	OG1	Anatolia_N;Iberian_HG;Algeria_NumidoRoman_Berber.SG	2.28229e-08	2.72095e-06	0.43	0.235	0.335	0	631.892	68.341	563.552	0	-1263.35	-136.447	-1126.77	0
	MDB_BA	OG1	Anatolia_N;Iberian_HG;Russia_Samara_EBA_Yamnaya	0.00264434	1.06432e-06	0.555	0.18	0.265	0	0.047	0.019	0.047	0	0.461	0.142	0.171	0
	MDB_BA	OG1	Anatolia_N;WHG;Iberian_HG;Russia_Samara_EBA_Yamnaya	0.0595013	4.5716e-07	0.573	0.109	0.069	0.249	0.047	0.035	0.042	0.045	0.479	0.039	-0.015	0.159
	MDB_BA	OG1	Anatolia_N;WHG;Russia_Samara_EBA_Yamnaya;Goyet_Q2	0.0500367	4.38285e-07	0.571	0.152	0.243	0.034	0.048	0.017	0.045	0.023	0.475	0.118	0.153	-0.012
	MDB_BA	OG1	Anatolia_N;Iberian_HG;Russia_Samara_EBA_Yamnaya;Goyet_Q2	0.0998286	4.26254e-07	0.594	0.243	0.264	-0.1	0.051	0.028	0.048	0.033	0.492	0.187	0.168	-0.166
	MDB_BA	OG1	Anatolia_N;WHG;Iberian_HG;Iran_GanjDareh_N	0.141513	6.21313e-07	0.155	0.19	0.173	0.482	0.13	0.037	0.046	0.095	-0.105	0.116	0.081	0.292
	MDB_BA	OG1	Anatolia_N;WHG;Russia_Samara_EBA_Yamnaya;Iran_GanjDareh_N	0.0355804	4.07789e-07	0.503	0.192	0.2	0.104	0.107	0.038	0.061	0.105	0.289	0.116	0.078	-0.106
	MDB_BA	OG1	Anatolia_N;WHG;Iberian_HG;Algeria_NumidoRoman_Berber.SG	7.87184e-05	2.35941e-06	0.236	0.164	0.091	0.509	0.234	0.04	0.041	0.209	-0.232	0.084	0.009	0.091
	MDB_BA	OG1	Anatolia_N;WHG;Russia_Samara_EBA_Yamnaya;Algeria_NumidoRoman_Berber.SG	0.0239201	4.16807e-07	0.551	0.165	0.232	0.052	0.146	0.025	0.054	0.148	0.259	0.115	0.124	-0.244
	MDB_BA	OG1	Anatolia_N;Iberian_HG;Russia_Samara_EBA_Yamnaya;Algeria_NumidoRoman_Berber.SG	0.00114466	1.059e-06	0.55	0.181	0.264	0.005	0.162	0.028	0.053	0.161	0.226	0.125	0.158	-0.317
	MDB_BA	OG1	Anatolia_N;Iberian_HG;Russia_Samara_EBA_Yamnaya;Iran_GanjDareh_N	0.00169831	9.58126e-07	0.446	0.219	0.231	0.104	0.15	0.054	0.061	0.133	0.146	0.111	0.109	-0.162
Semiproximal 2-sources	MDB_BA	OG1	Iberia_C;Iran_N	8.52448e-05	2.00094e-06	0.79	0.21	0	0	0.032	0.032	0	0	0.726	0.146	0	0
	MDB_BA	OG1	Iberia_C;Morocco_Iberomaurusian	2.68538e-12	3.25544e-06	0.974	0.026	0	0	0.014	0.014	0	0	0.946	-0.002	0	0
	MDB_BA	OG1	Iberia_C;Russia_Samara_EBA_Yamnaya	0.034911	1.1585e-06	0.699	0.301	0	0	0.04	0.04	0	0	0.619	0.221	0	0
	MDB_BA	OG1	Iberia_C;Germany_BellBeaker	0.0405379	1.00321e-06	0.364	0.636	0	0	0.083	0.083	0	0	0.198	0.47	0	0
	MDB_BA	OG1	Iberia_C;Aegean_C	0.0466608	5.48247e-07	-0.053	1.053	0	0	0.136	0.136	0	0	-0.325	0.781	0	0
	MDB_BA	OG1	Iberia_C;Iran_C	0.000210959	1.76281e-06	0.778	0.222	0	0	0.033	0.033	0	0	0.712	0.156	0	0
	MDB_BA	OG1	Iberia_C;Italy_C	0.00264394	3.07509e-06	0.166	0.834	0	0	0.14	0.14	0	0	-0.114	0.554	0	0
	MDB_BA	OG1	Iberia_C;Levant_C	1.4938e-09	2.66096e-06	0.808	0.192	0	0	0.048	0.048	0	0	0.712	0.096	0	0
	MDB_BA	OG1	Iberia_C;Sardinia_C	0.00101725	4.79014e-06	0.065	0.935	0	0	0.215	0.215	0	0	-0.365	0.505	0	0
	MDB_BA	OG1	Iberia_C;Anatolia_C	0.000150325	1.6954e-06	0.614	0.386	0	0	0.063	0.063	0	0	0.488	0.26	0	0
	MDB_BA	OG1	Iberia_C;Western_Asia_C	0.0033524	1.19818e-06	0.682	0.318	0	0	0.044	0.044	0	0	0.594	0.23	0	0
	MDB_BA	OG1	Iberia_C;Aegean_BA	5.58204e-05	1.73131e-06	0.676	0.324	0	0	0.05	0.05	0	0	0.576	0.224	0	0
	MDB_BA	OG1	Iberia_C;BalearicIslands_BA	0.650966	1.09072e-06	-0.387	1.387	0	0	0.307	0.307	0	0	-1.001	0.773	0	0
	MDB_BA	OG1	Iberia_C;Caucasus_BA	0.00762588	1.16774e-06	0.701	0.299	0	0	0.04	0.04	0	0	0.621	0.219	0	0
	MDB_BA	OG1	Iberia_C;CentralMediterraneanIslands_BA	0.00146352	1.83111e-06	-0.15	1.15	0	0	0.165	0.165	0	0	-0.48	0.82	0	0
	MDB_BA	OG1	Iberia_C;CentralMediterraneanIslands_BellBeaker	0.433847	1.12745e-07	-0.084	1.084	0	0	0.104	0.104	0	0	-0.292	0.876	0	0
	MDB_BA	OG1	Iberia_C;Jordan_BA	2.15542e-07	2.49722e-06	0.782	0.218	0	0	0.041	0.041	0	0	0.7	0.136	0	0
	MDB_BA	OG1	Iberia_C;Levant_BA	2.08638e-07	2.53068e-06	0.788	0.212	0	0	0.04	0.04	0	0	0.708	0.132	0	0
	MDB_BA	OG1	Iberia_C;Anatolia_BA	2.39455e-06	2.2102e-06	0.752	0.248	0	0	0.042	0.042	0	0	0.668	0.164	0	0
Semiproximal 3-sources	MDB_BA	OG1	Iberia_C;Russia_Samara_EBA_Yamnaya;Iran_N	0.140765	3.87465e-07	0.68	0.226	0.094	0	0.04	0.05	0.04	0	0.6	0.126	0.014	0
	MDB_BA	OG2	Iberia_C;Russia_Samara_EBA_Yamnaya;Morocco_Iberomaurusian	0.0486932	5.49064e-07	0.682	0.296	0.022	0	0.041	0.039	0.014	0	0.6	0.218	-0.006	0
	MDB_BA	OG1	Iberia_C;Russia_Samara_EBA_Yamnaya;Aegean_C	0.157946	1.55878e-07	0.216	0.113	0.671	0	0.178	0.064	0.237	0	-0.14	-0.015	0.197	0
	MDB_BA	OG1	Iberia_C;Russia_Samara_EBA_Yamnaya;Iran_C	0.1119	4.12913e-07	0.68	0.223	0.097	0	0.04	0.053	0.045	0	0.6	0.117	0.007	0
	MDB_BA	OG1	Iberia_C;Russia_Samara_EBA_Yamnaya;Italy_C	0.298638	3.67656e-07	0.383	0.213	0.404	0	0.131	0.053	0.161	0	0.121	0.107	0.082	0
	MDB_BA	OG1	Iberia_C;Russia_Samara_EBA_Yamnaya;Levant_C	0.061156	5.3048e-07	0.642	0.275	0.083	0	0.051	0.042	0.048	0	0.54	0.191	-0.013	0
	MDB_BA	OG1	Iberia_C;Russia_Samara_EBA_Yamnaya;Sardinia_C	0.0906986	4.3227e-07	0.456	0.229	0.314	0	0.17	0.059	0.211	0	0.116	0.111	-0.108	0
	MDB_BA	OG1	Iberia_C;Russia_Samara_EBA_Yamnaya;Anatolia_C	0.0656829	5.23899e-07	0.629	0.23	0.141	0	0.057	0.058	0.086	0	0.515	0.114	-0.031	0
	MDB_BA	OG1	Iberia_C;Russia_Samara_EBA_Yamnaya;Western_Asia_C	0.0937	4.63939e-07	0.656	0.201	0.143	0	0.044	0.063	0.071	0	0.568	0.075	0.001	0
	MDB_BA	OG1	Iberia_C;Russia_Samara_EBA_Yamnaya;Aegean_BA	0.0689807	5.09853e-07	0.642	0.235	0.123	0	0.05	0.054	0.068	0	0.542	0.127	-0.013	0
	MDB_BA	OG1	Iberia_C;Russia_Samara_EBA_Yamnaya;BalearicIslands_BA	0.548022	1.22699e-06	-0.557	-0.056	1.613	0	1.143	0.33	1.461	0	-2.843	-0.716	-1.309	0
	MDB_BA	OG1	Iberia_C;Russia_Samara_EBA_Yamnaya;CentralMediterraneanIslands_BA	0.283893	2.60436e-07	0.218	0.213	0.569	0	0.178	0.051	0.207	0	-0.138	0.111	0.155	0
	MDB_BA	OG1	Iberia_C;Russia_Samara_EBA_Yamnaya;CentralMediterraneanIslands_BellBeaker	0.719655	6.9438e-08	0.099	0.086	0.815	0	0.103	0.043	0.138	0	-0.107	0	0.539	0
	MDB_BA	OG1	Iberia_C;Russia_Samara_EBA_Yamnaya;Caucasus_BA	0.115735	4.07294e-07	0.666	0.19	0.144	0	0.042	0.064	0.066	0	0.582	0.062	0.012	0
	MDB_BA	OG1	Iberia_C;Russia_Samara_EBA_Yamnaya;Jordan_BA	0.0845907	4.59784e-07	0.653	0.257	0.09	0	0.045	0.045	0.045	0	0.563	0.167	0	0
	MDB_BA	OG1	Iberia_C;Russia_Samara_EBA_Yamnaya;Levant_BA	0.0815148	4.61619e-07	0.656	0.257	0.087	0	0.045	0.045	0.044	0	0.566	0.167	-0.001	0
	MDB_BA	OG1	Iberia_C;Russia_Samara_EBA_Yamnaya;Anatolia_BA	0.0863901	4.54104e-07	0.652	0.247	0.101	0	0.045	0.047	0.05	0	0.562	0.153	0.001	0
	MDB_BA	OG1	Iberia_C;Germany_BellBeaker;Iran_N	0.202812	3.22887e-07	0.428	0.473	0.099	0	0.084	0.103	0.039	0	0.26	0.267	0.021	0
	MDB_BA	OG1	Iberia_C;Germany_BellBeaker;Morocco_Iberomaurusian	0.0498168	4.99928e-07	0.355	0.622	0.023	0	0.082	0.082	0.013	0	0.191	0.458	-0.003	0
	MDB_BA	OG1	Iberia_C;Germany_BellBeaker;Aegean_C	0.256966	1.3793e-07	0.083	0.252	0.665	0	0.108	0.118	0.201	0	-0.133	0.016	0.263	0
	MDB_BA	OG1	Iberia_C;Germany_BellBeaker;Iran_C	0.152465	3.42269e-07	0.434	0.465	0.101	0	0.086	0.109	0.043	0	0.262	0.247	0.015	0
	MDB_BA	OG1	Iberia_C;Germany_BellBeaker;Italy_C	0.256266	3.84412e-07	0.174	0.442	0.385	0	0.112	0.117	0.163	0	-0.05	0.208	0.059	0
	MDB_BA	OG1	Iberia_C;Germany_BellBeaker;Levant_C	0.092308	4.1511e-07	0.332	0.574	0.094	0	0.083	0.087	0.047	0	0.166	0.4	0	0
	MDB_BA	OG1	Iberia_C;Germany_BellBeaker;Sardinia_C	0.0834766	4.31039e-07	0.227	0.485	0.288	0	0.13	0.131	0.208	0	-0.033	0.223	-0.128	0
	MDB_BA	OG1	Iberia_C;Germany_BellBeaker;Anatolia_C	0.109802	4.05296e-07	0.368	0.476	0.156	0	0.08	0.113	0.078	0	0.208	0.25	0	0
	MDB_BA	OG1	Iberia_C;Germany_BellBeaker;Western_Asia_C	0.152105	3.66215e-07	0.43	0.419	0.151	0	0.085	0.124	0.065	0	0.26	0.171	0.021	0
	MDB_BA	OG1	Iberia_C;Germany_BellBeaker;Aegean_BA	0.102976	4.07268e-07	0.378	0.488	0.134	0	0.081	0.109	0.064	0	0.216	0.27	0.006	0
	MDB_BA	OG1	Iberia_C;Germany_BellBeaker;BalearicIslands_BA	0.54564	1.22375e-06	-0.481	-0.097	1.578	0	0.778	0.626	1.371	0	-2.037	-1.349	-1.164	0
	MDB_BA	OG1	Iberia_C;Germany_BellBeaker;CentralMediterraneanIslands_BA	0.209943	2.91816e-07	0.023	0.444	0.533	0	0.157	0.113	0.216	0	-0.291	0.218	0.101	0
	MDB_BA	OG1	Iberia_C;Germany_BellBeaker;CentralMediterraneanIslands_BellBeaker	0.770847	6.3078e-08	-0.012	0.175	0.837	0	0.072	0.084	0.128	0	-0.156	0.007	0.581	0
	MDB_BA	OG1	Iberia_C;Germany_BellBeaker;Caucasus_BA	0.146321	3.54708e-07	0.452	0.401	0.147	0	0.09	0.131	0.063	0	0.272	0.139	0.021	0
	MDB_BA	OG1	Iberia_C;Germany_BellBeaker;Jordan_BA	0.119614	3.79197e-07	0.366	0.537	0.097	0	0.081	0.092	0.044	0	0.204	0.353	0.009	0
	MDB_BA	OG1	Iberia_C;Germany_BellBeaker;Levant_BA	0.115902	3.84376e-07	0.369	0.537	0.094	0	0.081	0.093	0.043	0	0.207	0.351	0.008	0
	MDB_BA	OG1	Iberia_C;Germany_BellBeaker;Anatolia_BA	0.114398	3.8166e-07	0.377	0.516	0.106	0	0.081	0.098	0.048	0	0.215	0.32	0.01	0
Proximal	MDB_BA	OG1	Iberia_C_oSteppe;Iran_N	0.197419	4.66412e-07	0.896	0.104	0	0	0.037	0.037	0	0	0.822	0.03	0	0
	MDB_BA	OG1	Iberia_C_oSteppe;Morocco_Iberomaurusian	0.101309	5.4894e-07	0.965	0.035	0	0	0.015	0.015	0	0	0.935	0.005	0	0
	MDB_BA	OG1	Iberia_C_oSteppe;Aegean_C	0.602661	9.2404e-08	0.32	0.68	0	0	0.118	0.118	0	0	0.084	0.444	0	0
	MDB_BA	OG1	Iberia_C_oSteppe;Iran_C	0.13074	5.66253e-07	0.9	0.1	0	0	0.04	0.04	0	0	0.82	0.02	0	0
	MDB_BA	OG1	Iberia_C_oSteppe;Italy_C	0.465682	3.54456e-07	0.556	0.444	0	0	0.136	0.136	0	0	0.284	0.172	0	0
	MDB_BA	OG1	Iberia_C_oSteppe;Levant_C	0.228335	3.89913e-07	0.858	0.142	0	0	0.049	0.049	0	0	0.76	0.044	0	0
	MDB_BA	OG1	Iberia_C_oSteppe;Sardinia_C	0.190484	4.2853e-07	0.628	0.372	0	0	0.154	0.154	0	0	0.32	0.064	0	0
	MDB_BA	OG1	Iberia_C_oSteppe;Anatolia_C	0.148649	5.13965e-07	0.806	0.194	0	0	0.075	0.075	0	0	0.656	0.044	0	0
	MDB_BA	OG1	Iberia_C_oSteppe;Western_Asia_C	0.111629	6.61352e-07	0.858	0.142	0	0	0.058	0.058	0	0	0.742	0.026	0	0
	MDB_BA	OG1	Iberia_C_oSteppe;Aegean_BA	0.151608	5.09432e-07	0.836	0.164	0	0	0.062	0.062	0	0	0.712	0.04	0	0
	MDB_BA	OG1	Iberia_C_oSteppe;BalearicIslands_BA	0.353241	1.20928e-06	-0.158	1.158	0	0	0.747	0.747	0	0	-1.652	-0.336	0	0
	MDB_BA	OG1	Iberia_C_oSteppe;Caucasus_BA	0.087619	7.19919e-07	0.882	0.118	0	0	0.053	0.053	0	0	0.776	0.012	0	0
	MDB_BA	OG1	Iberia_C_oSteppe;CentralMediterraneanIslands_BA	0.241979	4.22336e-07	0.56	0.44	0	0	0.152	0.152	0	0	0.256	0.136	0	0
	MDB_BA	OG1	Iberia_C_oSteppe;CentralMediterraneanIslands_BellBeaker	0.670112	9.1985e-08	0.201	0.799	0	0	0.131	0.131	0	0	-0.061	0.537	0	0
	MDB_BA	OG1	Iberia_C_oSteppe;Jordan_BA	0.24143	3.81885e-07	0.867	0.133	0	0	0.045	0.045	0	0	0.777	0.043	0	0
	MDB_BA	OG1	Iberia_C_oSteppe;Levant_BA	0.219998	3.98467e-07	0.874	0.126	0	0	0.044	0.044	0	0	0.786	0.038	0	0
	MDB_BA	OG1	Iberia_C_oSteppe;Anatolia_BA	0.199321	4.2217e-07	0.864	0.136	0	0	0.049	0.049	0	0	0.766	0.038	0	0
Population label	Coverage
Aegean_BA	1135389
Aegean_C	33040
Algeria_NumidoRoman_Berber.SG	1081906
BalearicIslands_BA	828056
Belgium_UP_GoyetQ116_1	533317
Caucasus_BA	1132206
CentralMediterraneanIslands_BA	1121090
CentralMediterraneanIslands_BellBeaker	23093
Czech_Vestonice	752516
Ethiopia_4500BP.DG	1134649
Gambian.DG	1107019
Germany_BellBeaker	1113181
Goyet_Q2	233547
Iberia_C	1135384
Iberia_C_oSteppe	1029444
Iberian_HG	1115205
Iran_C	1064629
Iran_GanjDareh_N	1044378
Iran_N	1074374
Italy_C	1124554
Italy_North_Villabruna_HG	820165
Jordan_BA	1106575
Levant_BA	1127613
Levant_C	1048415
Malalmuerzo	223427
Mbuti.DG	1134723
MDB_BA	826562
Morocco_Iberomaurusian	1063305
Mozabite.DG	1134751
Papuan.DG	1134743
Russia_MA1_HG.SG	796065
Russia_Samara_EBA_Yamnaya	1114259
Russia_Ust_Ishim_HG.DG	1132844
Saharawi.DG	1107106
Sardinia_C	561663
Anatolia_N	1124524
Anatolia_BA	1123019
Anatolia_C	1063245
Western_Asia_C	1038664
WHG	939966
min numsnps used	1135526
max numsnps used	1135532
