# Supplementary material for: Genetic transitions in the Neolithic and Bronze Age at Mas d’en Boixos (Catalonia, Spain)
Source: iScience. 2025 Jun 11;28(7):112871. doi: 10.1016/j.isci.2025.112871 (PMC12273517; doi:10.1016/j.isci.2025.112871)
Supplement: Table S12. qpAdm results for MDB_IA [file mmc13.xlsx]

## Sheet: Table.S.12.qpAdm_IA
Test	Target	OG	Refs	Pval	SSE	C1	C2	C3	CE4	SE1	SE2	SE3	SE4	C1-(2*SE1)	C2-(2*SE2)	C3-(2*SE3)	C4-(2*SE3)
1 source	MDB_IA	OG1	Iberia_C	0.0031237	0	0	0	0		0	0	0		0	0	0	0
	MDB_IA	OG1	Iberia_C_oSteppe	0.609644	0	0	0	0		0	0	0		0	0	0	0
	MDB_IA	OG1	Germany_BellBeaker	9.08187e-05	0	0	0	0		0	0	0		0	0	0	0
	MDB_IA	OG1	Iran_N	9.67102e-91	0	0	0	0		0	0	0		0	0	0	0
	MDB_IA	OG1	Morocco_Iberomaurusian	5.86475e-307	0	0	0	0		0	0	0		0	0	0	0
Distal	MDB_IA	OG1	Anatolia_N;WHG	0.00172568	2.71738e-06	0.773	0.227	0	0	0.023	0.023	0	0	0.727	0.181	0	0
	MDB_IA	OG1	Anatolia_N;Iberian_HG	0.000144325	2.85119e-06	0.769	0.231	0	0	0.023	0.023	0	0	0.723	0.185	0	0
	MDB_IA	OG1	Anatolia_N;WHG;Iberian_HG	0.00901163	1.6935e-06	0.751	0.144	0.105	0	0.023	0.042	0.043	0	0.705	0.06	0.019	0
	MDB_IA	OG1	Anatolia_N;WHG;Russia_Samara_EBA_Yamnaya	0.136743	7.71139e-07	0.577	0.21	0.213	0	0.057	0.022	0.058	0	0.463	0.166	0.097	0
	MDB_IA	OG1	Anatolia_N;Iberian_HG;Russia_Samara_EBA_Yamnaya	0.0862876	7.24172e-07	0.533	0.215	0.252	0	0.059	0.022	0.059	0	0.415	0.171	0.134	0
	MDB_IA	OG1	Anatolia_N;WHG;Iberian_HG;Russia_Samara_EBA_Yamnaya	0.805678	1.21294e-07	0.537	0.121	0.114	0.228	0.056	0.039	0.04	0.057	0.425	0.043	0.034	0.114
	MDB_IA	OG1	Anatolia_N;Iberian_HG;Russia_Samara_EBA_Yamnaya;Goyet_Q2	0.839518	1.36853e-07	0.558	0.299	0.248	-0.105	0.061	0.037	0.059	0.037	0.436	0.225	0.13	-0.179
	MDB_IA	OG1	Anatolia_N;WHG;Russia_Samara_EBA_Yamnaya;Iran_GanjDareh_N	0.584426	2.38958e-07	0.855	0.111	0.313	-0.279	0.14	0.049	0.074	0.126	0.575	0.013	0.165	-0.531
	MDB_IA	OG1	Anatolia_N;Iberian_HG;Russia_Samara_EBA_Yamnaya;Iran_GanjDareh_N	0.511735	4.35019e-07	0.855	0.111	0.333	-0.298	0.147	0.05	0.07	0.125	0.561	0.011	0.193	-0.548
Semiproximal	MDB_IA	OG1	Iberia_C;Iran_N	0.00601762	2.20168e-06	0.925	0.075	0	0	0.041	0.041	0	0	0.843	-0.007	0	0
	MDB_IA	OG1	Iberia_C;Morocco_Iberomaurusian	0.00185612	1.81409e-06	1.01	-0.01	0	0	0.018	0.018	0	0	0.974	-0.046	0	0
	MDB_IA	OG1	Iberia_C;Germany_BellBeaker	0.793222	3.83315e-07	0.543	0.457	0	0	0.102	0.102	0	0	0.339	0.253	0	0
	MDB_IA	OG1	Iberia_C;Russia_Samara_EBA_Yamnaya	0.759929	3.12848e-07	0.773	0.227	0	0	0.052	0.052	0	0	0.669	0.123	0	0
	MDB_IA	OG1	Iberia_C;Germany_BellBeaker;Iran_N	0.779937	2.12163e-07	0.522	0.512	-0.034	0	0.106	0.127	0.049	0	0.31	0.258	-0.132	0
	MDB_IA	OG1	Iberia_C;Germany_BellBeaker;Morocco_Iberomaurusian	0.739899	2.295e-07	0.544	0.464	-0.008	0	0.102	0.102	0.018	0	0.34	0.26	-0.044	0
	MDB_IA	OG1	Iberia_C;Russia_Samara_EBA_Yamnaya;Iran_N	0.760237	1.82161e-07	0.782	0.258	-0.04	0	0.053	0.064	0.049	0	0.676	0.13	-0.138	0
	MDB_IA	OG1	Iberia_C;Russia_Samara_EBA_Yamnaya;Morocco_Iberomaurusian	0.699933	2.07986e-07	0.78	0.228	-0.008	0	0.054	0.052	0.018	0	0.672	0.124	-0.044	0
Proximal	MDB_IA	OG1	Iberia_C_oSteppe;Iran_N	0.508622	5.09423e-07	1.009	-0.009	0	0	0.044	0.044	0	0	0.921	-0.097	0	0
	MDB_IA	OG1	Iberia_C_oSteppe;Morocco_Iberomaurusian	0.537506	4.79616e-07	0.99	0.01	0	0	0.018	0.018	0	0	0.954	-0.026	0	0
Population label	Coverage
Belgium_UP_GoyetQ116_1	533317
Czech_Vestonice	752516
Ethiopia_4500BP.DG	1134649
Germany_BellBeaker	1113181
Goyet_Q2	233547
Iberia_C	1135384
Iberian_HG	1115205
Iran_GanjDareh_N	1044378
Iran_N	1074374
Italy_North_Villabruna_HG	820165
Malalmuerzo	223427
Mbuti.DG	1134723
MDB_IA	814403
Morocco_Iberomaurusian	1063305
Papuan.DG	1134743
Russia_MA1_HG.SG	796065
Russia_Samara_EBA_Yamnaya	1114259
Russia_Ust_Ishim_HG.DG	1132844
Spain_C_oSteppe	1029444
Anatolia_N	1124524
WHG	939966
min numsnps used	1135526
max numsnps used	1135531
