# Supplementary material for: Genetic transitions in the Neolithic and Bronze Age at Mas d’en Boixos (Catalonia, Spain)
Source: iScience. 2025 Jun 11;28(7):112871. doi: 10.1016/j.isci.2025.112871 (PMC12273517; doi:10.1016/j.isci.2025.112871)
Supplement: Table S13. Average kinship coefficients of MDB_EBA pairs [file mmc14.xlsx]

## Sheet: Table.S.13.EBA_Kinship_coef
Period	Pair	Pair Individuals	Kinship Coefficient
Eraly Bronze Age	Unrelated Males	MDB_24195,MDB_24194	0.0327068
		MDB_24195,MDB_24233	0.0109857
		MDB_24197,MDB_24194	0.0449269
		MDB_24197,MDB_24195	0.0213347
		MDB_24233,MDB_24194	0.0314719
		AVERAGE	0.0282852
	Unrelated Male - Female	MDB_24197,MDB_24212	0.0268079
		MDB_24195,MDB_24212	0.00508845
		MDB_24195,MDB_24215	0.0147322
		MDB_24212,MDB_24194	0.0321756
		MDB_24212,MDB_24233	0.0213527
		MDB_24215,MDB_24194	0.0293598
		AVERAGE	0.0215861
	Unrelated Females	MDB_24215,MDB_24212	0.0258076
	Third degree pairs	MDB_24197,MDB_24233	0.0482841
		MDB_24215,MDB_24233	0.0561388
		MDB_24197,MDB_24215	0.0817252
		AVERAGE	0.0620494
