# Supplementary material for: Genetic transitions in the Neolithic and Bronze Age at Mas d’en Boixos (Catalonia, Spain)
Source: iScience. 2025 Jun 11;28(7):112871. doi: 10.1016/j.isci.2025.112871 (PMC12273517; doi:10.1016/j.isci.2025.112871)
Supplement: Table S17. MDB_24227: curated list of derived Y chromosome alleles (Yleaf) [file mmc18.xlsx]

## Sheet: Table.S.17.MDB_24227_Yleaf
chr	pos	marker_name	haplogroup	mutation	anc	der	reads	called_perc	called_base	state	depth
chry	16061430	YP1961	A0-T	T->C	T	C	1	100	C	D	1
chry	18180294	L1009	A1	A->G	A	G	1	100	G	D	2
chry	7324963	M8986	BT	A->G	A	G	1	100	G	D	4
chry	8729512	M9038	BT	G->C	G	C	1	100	C	D	4
chry	21122071	M9303	BT	A->G	A	G	1	100	G	D	4
chry	16822011	M5705	CT	A->G	A	G	1	100	G	D	5
chry	28790215	PF1337	CT	G->C	G	C	1	100	C	D	5
chry	8442341	YSC0001297	F	A->G	A	G	1	100	G	D	7
chry	18044725	Y22605	I-Y21979	T->C	T	C	1	100	C	D	19
