# Supplementary material for: Genetic transitions in the Neolithic and Bronze Age at Mas d’en Boixos (Catalonia, Spain)
Source: iScience. 2025 Jun 11;28(7):112871. doi: 10.1016/j.isci.2025.112871 (PMC12273517; doi:10.1016/j.isci.2025.112871)
Supplement: Data S1. Genotype dataset in Eigenstrat format [file mmc20.zip]

Archive with 4 entries (3 files):
- MDB_Genotype_Dataset/
- MDB_Genotype_Dataset/MDB.snp
- MDB_Genotype_Dataset/MDB.geno
- MDB_Genotype_Dataset/MDB.ind
