# Supplementary material for: Genetic transitions in the Neolithic and Bronze Age at Mas d’en Boixos (Catalonia, Spain)
Source: iScience. 2025 Jun 11;28(7):112871. doi: 10.1016/j.isci.2025.112871 (PMC12273517; doi:10.1016/j.isci.2025.112871)
Supplement: Data S1. Genotype dataset in Eigenstrat format [file mmc20.zip › MDB_Genotype_Dataset/MDB.snp]

           rs3094315     1        0.007526          752566 G A
          rs12124819     1        0.007765          776546 A G
          rs28765502     1        0.008329          832918 T C
           rs7419119     1        0.008420          842013 T G
         rs113171913     1        0.008693          869303 C T
           rs1110051     1        0.008734          873394 A G
          rs13302957     1        0.008910          891021 G A
          rs59986066     1        0.008935          893462 C T
          rs13303010     1        0.008946          894573 G A
         rs112905931     1        0.008963          896271 C T
           rs6696281     1        0.009031          903104 C T
           rs6696609     1        0.009034          903426 C T
           rs3135457     1        0.009451          945096 C T
              rs1921     1        0.009496          949608 G A
              rs8997     1        0.009497          949654 A G
         rs116002608     1        0.009498          949831 C T
         rs115173026     1        0.009556          955597 G T
         rs115704555     1        0.009576          957568 A G
           rs6657048     1        0.009576          957640 C T
         rs113789806     1        0.009766          976629 C T
         rs150359724     1        0.009770          976963 A G
           rs2799066     1        0.009773          977330 T C
           rs2710876     1        0.009776          977570 G A
          rs79016973     1        0.009790          978974 G A
         rs114389542     1        0.009798          979835 G A
         rs183108359     1        0.009809          980948 C T
           rs3128098     1        0.009811          981087 A G
           rs9697293     1        0.009811          981131 A G
           rs2465128     1        0.009819          981931 A G
         rs142416636     1        0.009827          982722 A G
             rs10267     1        0.009830          982994 T C
          rs75361935     1        0.009830          983006 C T
           rs9442391     1        0.009843          984302 T C
         rs188005130     1        0.009845          984456 C T
          rs75767981     1        0.009848          984769 C T
         rs111818381     1        0.009850          984971 G A
         rs115019873     1        0.009852          985171 C T
           rs2275813     1        0.009853          985266 C T
           rs2275812     1        0.009854          985446 G T
           rs2799067     1        0.009854          985449 G A
         rs142286944     1        0.009858          985797 A G
          rs17160775     1        0.009858          985826 G A
          rs17160776     1        0.009859          985900 C T
         rs147681220     1        0.009862          986187 C T
          rs17160781     1        0.009867          986737 T C
           rs9803031     1        0.009872          987200 C T
           rs4275402     1        0.009903          990280 C T
           rs3121561     1        0.009904          990380 C T
           rs4075116     1        0.010036         1003629 C T
           rs3934834     1        0.010058         1005806 C T
           rs9442372     1        0.010187         1018704 A G
           rs3737728     1        0.010214         1021415 A G
          rs11260588     1        0.010217         1021658 G A
           rs9442398     1        0.010217         1021695 A G
           rs6687776     1        0.010306         1030565 C T
           rs9651273     1        0.010315         1031540 A G
         rs147606383     1        0.010453         1045331 G A
           rs4970405     1        0.010490         1048955 A G
          rs12726255     1        0.010500         1049950 A G
           rs7540009     1        0.010602         1060235 G A
          rs11807848     1        0.010612         1061166 T C
           rs9442373     1        0.010626         1062638 C A
           rs2298217     1        0.010650         1064979 C T
          rs12145826     1        0.010660         1066029 G A
           rs4970357     1        0.010771         1077064 C A
          rs11260603     1        0.010792         1079198 T C
           rs9442380     1        0.010877         1087683 T C
           rs7553429     1        0.010906         1090557 A C
           rs4970362     1        0.010947         1094738 A G
           rs9660710     1        0.010993         1099342 A C
           rs6670693     1        0.011061         1106112 A G
           rs4970420     1        0.011065         1106473 G A
           rs4970421     1        0.011086         1108637 G A
           rs1320565     1        0.011199         1119858 C T
           rs1320571     1        0.011204         1120431 G A
          rs11260549     1        0.011218         1121794 G A
           rs9729550     1        0.011352         1135242 A C
         rs111559683     1        0.011448         1144832 A G
             rs17568     1        0.011474         1147422 C T
          rs34160451     1        0.011484         1148445 G A
          rs35304565     1        0.011495         1149480 G A
          rs35339498     1        0.011502         1150211 G A
           rs3813200     1        0.011513         1151300 C T
             rs11721     1        0.011526         1152631 C A
           rs2887286     1        0.011561         1156131 T C
          rs79118541     1        0.011575         1157547 T C
           rs3813199     1        0.011583         1158277 G A
         rs113791678     1        0.011618         1161780 C T
           rs3766186     1        0.011624         1162435 C A
           rs7515488     1        0.011638         1163804 C T
         rs190796582     1        0.011678         1167796 C T
          rs78424188     1        0.011706         1170587 C T
           rs7536568     1        0.011717         1171683 A G
            rs715643     1        0.011729         1172907 C T
           rs6675798     1        0.011766         1176597 T C
           rs6603783     1        0.011818         1181751 T C
           rs7524470     1        0.011925         1192515 A G
          rs11804831     1        0.011948         1194804 T C
           rs6704013     1        0.011976         1197591 C T
          rs12073590     1        0.012052         1205155 A C
           rs6667923     1        0.012063         1206343 C A
          rs11260577     1        0.012105         1210471 T C
           rs6685064     1        0.012113         1211292 C T
           rs1262894     1        0.012170         1217011 A C
           rs2144440     1        0.012201         1220136 A G
         rs148588796     1        0.012225         1222519 C T
          rs61559999     1        0.012358         1235792 C T
          rs60785581     1        0.012358         1235845 C T
           rs2296475     1        0.012376         1237604 T C
           rs3737717     1        0.012421         1242084 A G
           rs2274262     1        0.012427         1242707 A G
             rs12103     1        0.012475         1247494 T C
          rs12142199     1        0.012492         1249187 G A
          rs62623580     1        0.012543         1254255 G A
         rs141631187     1        0.012685         1268505 G A
            rs307371     1        0.012731         1273116 A G
           rs3855956     1        0.012764         1276410 C A
         rs111856013     1        0.012876         1287562 G A
          rs34782209     1        0.012945         1294518 C T
           rs2765021     1        0.012974         1297422 C T
           rs2765033     1        0.013109         1310924 T C
           rs2649588     1        0.013140         1314015 C T
           rs2454653     1        0.013142         1314245 C T
           rs2649585     1        0.013167         1316674 C T
           rs4970443     1        0.013169         1316887 G A
           rs1240747     1        0.013298         1329803 A G
       snp_1_1330931     1        0.013309         1330931 A G
         rs111876693     1        0.013360         1336006 C T
         rs143379804     1        0.013402         1340241 T C
           rs1240712     1        0.013441         1344067 T C
         rs111605018     1        0.013663         1366274 C T
         rs145823663     1        0.013674         1367428 C T
           rs3843249     1        0.013734         1373373 G A
         rs149072168     1        0.014069         1406874 G A
            rs819980     1        0.014257         1425700 T C
           rs6675874     1        0.014583         1458285 A G
           rs9439462     1        0.014628         1462766 C T
          rs75249696     1        0.014702         1470161 C T
           rs1046878     1        0.014771         1477108 G A
              rs7290     1        0.014772         1477244 T C
           rs3766178     1        0.014782         1478180 T C
           rs2031709     1        0.014860         1485984 C A
           rs3128342     1        0.014868         1486834 C A
           rs3766176     1        0.014869         1486903 T C
           rs1887284     1        0.014871         1487059 G A
            rs880051     1        0.014937         1493727 G A
           rs3766170     1        0.014970         1497008 T C
           rs2296716     1        0.014978         1497824 C T
           rs6603791     1        0.015009         1500941 A G
           rs6603793     1        0.015053         1505255 C T
           rs7520996     1        0.015090         1509034 T C
           rs6687029     1        0.015191         1519068 A C
           rs9726211     1        0.015512         1551249 C T
          rs28475060     1        0.015526         1552574 G A
          rs61774908     1        0.015662         1566177 C T
          rs11486023     1        0.015868         1586752 T C
          rs72634819     1        0.015965         1596500 C T
       snp_1_1596979     1        0.015970         1596979 C A
           rs6604981     1        0.015992         1599161 A G
       snp_1_1600552     1        0.016006         1600552 G T
          rs11523819     1        0.016032         1603236 G A
           rs6699975     1        0.016034         1603434 G T
       snp_1_1603935     1        0.016039         1603935 G A
       snp_1_1611813     1        0.016118         1611813 A G
         rs113677371     1        0.016488         1648835 C T
          rs72634834     1        0.016510         1650960 G A
              rs7407     1        0.016845         1684472 C T
          rs34306661     1        0.016876         1687625 T C
           rs2011384     1        0.016941         1694103 A G
          rs61774979     1        0.016964         1696433 G A
           rs6603811     1        0.017061         1706136 T C
           rs7531583     1        0.017062         1706160 A G
          rs72909062     1        0.017074         1707435 G A
           rs9660180     1        0.017230         1723031 G A
          rs77305511     1        0.017275         1727513 G A
         rs114770008     1        0.017410         1740976 C A
          rs16825336     1        0.017457         1745726 G A
           rs2180311     1        0.017487         1748734 T C
           rs9786963     1        0.017590         1759026 T C
           rs9786942     1        0.017592         1759213 A G
          rs77197462     1        0.017704         1770429 G A
       Affx-50012853     1        0.017744         1774353 G A
           rs4648727     1        0.017763         1776269 C A
           rs6692959     1        0.017790         1779036 T C
           rs6603801     1        0.017809         1780878 T C
           rs6681938     1        0.017812         1781220 T C
          rs12125422     1        0.017874         1787378 G A
          rs12076620     1        0.017931         1793071 A G
          rs10907192     1        0.017931         1793111 A G
          rs16824500     1        0.017932         1793212 G A
           rs7511905     1        0.017938         1793786 A C
           rs9660106     1        0.017979         1797947 A G
           rs4648592     1        0.018010         1801034 G A
          rs78934919     1        0.018097         1809654 C A
           rs7525092     1        0.018101         1810090 C T
           rs6603803     1        0.018127         1812688 A G
          rs79467228     1        0.018273         1827256 T C
       Affx-50013327     1        0.018420         1842017 C T
           rs2474460     1        0.018440         1844046 C T
          rs35971167     1        0.018482         1848225 A G
           rs2490548     1        0.018521         1852134 A G
          rs28508199     1        0.018525         1852484 A G
          rs12758705     1        0.018736         1873625 G A
           rs2803329     1        0.018746         1874581 A G
           rs2490564     1        0.018829         1882949 A G
           rs3820011     1        0.018882         1888193 C A
          rs28549710     1        0.018885         1888453 G A
           rs2803291     1        0.018923         1892325 T C
          rs61776990     1        0.019149         1914946 C T
           rs4648747     1        0.019160         1916025 G A
           rs6605080     1        0.019305         1930512 A G
           rs6605081     1        0.019308         1930754 C T
       snp_1_1934796     1        0.019348         1934796 C T
          rs13303124     1        0.019420         1942033 C A
         rs149932247     1        0.019423         1942323 C T
          rs10436728     1        0.019424         1942414 T C
           rs4648752     1        0.019468         1946809 C T
         rs111514148     1        0.019475         1947467 G A
         rs144277239     1        0.019484         1948350 G A
          rs13303344     1        0.019484         1948400 C A
           rs2376805     1        0.019564         1956362 G A
           rs2229110     1        0.019570         1957037 T C
          rs41307846     1        0.019597         1959699 G A
          rs28431879     1        0.019614         1961408 C T
          rs28398772     1        0.019615         1961466 C T
          rs56380654     1        0.019818         1981836 C T
           rs2803309     1        0.019878         1987803 G A
          rs28622246     1        0.019972         1997161 C T
           rs2678942     1        0.020049         2004947 T C
          rs16824752     1        0.020168         2016845 G A
           rs6701689     1        0.020203         2020343 T C
           rs6694101     1        0.020205         2020489 C T
          rs78564824     1        0.020212         2021151 C T
           rs2490557     1        0.020214         2021385 T C
          rs17481997     1        0.020224         2022382 G A
           rs2459994     1        0.020241         2024064 C T
          rs12755035     1        0.020264         2026361 G A
            rs884080     1        0.020267         2026749 A G
            rs908742     1        0.020333         2033256 G A
          rs10910030     1        0.020357         2035684 C T
           rs3128332     1        0.020366         2036597 G T
           rs4648808     1        0.020409         2040936 T C
           rs6603813     1        0.020431         2043080 T G
           rs3107141     1        0.020440         2043984 C T
           rs1467218     1        0.020465         2046471 G A
           rs3107151     1        0.020515         2051513 T G
         rs116516747     1        0.020521         2052074 C T
          rs72907476     1        0.020528         2052765 G A
           rs3128291     1        0.020580         2058023 A G
          rs77602667     1        0.020594         2059361 G A
           rs3107156     1        0.020606         2060630 T C
           rs3128296     1        0.020689         2068906 G T
            rs425277     1        0.020692         2069172 C T
           rs3753242     1        0.020697         2069681 C T
            rs424079     1        0.020713         2071340 C A
            rs436045     1        0.020716         2071556 A G
            rs262672     1        0.020808         2080813 G T
            rs262669     1        0.020825         2082489 G A
           rs2257182     1        0.020826         2082566 T C
           rs2459984     1        0.020863         2086312 A G
          rs61776606     1        0.020865         2086497 G A
           rs3123592     1        0.020876         2087557 T C
            rs262656     1        0.020888         2088754 A C
            rs262654     1        0.020895         2089526 G A
            rs262653     1        0.020901         2090095 T G
              rs3052     1        0.020966         2096638 C T
         rs137963487     1        0.021020         2102017 C T
            rs262641     1        0.021050         2104981 A G
         rs144107772     1        0.021055         2105484 C T
            rs626479     1        0.021103         2110260 G A
            rs882786     1        0.021127         2112676 A G
            rs262688     1        0.021136         2113565 T G
         rs201250599     1        0.021136         2113590 T G
       snp_1_2113592     1        0.021136         2113592 C T
            rs262685     1        0.021183         2118339 A G
           rs2460002     1        0.021198         2119833 A G
           rs2503711     1        0.021274         2127434 C A
         rs115998910     1        0.021311         2131081 G A
       Affx-50016549     1        0.021321         2132053 G A
       snp_1_2132460     1        0.021325         2132460 G A
           rs6665593     1        0.021403         2140261 G A
           rs7512482     1        0.021470         2146966 T C
            rs262683     1        0.021559         2155869 C T
           rs2460000     1        0.021564         2156362 A G
         rs115746142     1        0.021605         2160499 C T
         rs149898447     1        0.021607         2160661 C T
            rs263531     1        0.021649         2164935 G T
            rs262680     1        0.021671         2167149 C T
            rs263526     1        0.021735         2173504 T C
          rs10910034     1        0.021760         2176038 C T
           rs1713712     1        0.021762         2176161 C T
            rs260513     1        0.021805         2180524 G A
          rs10797416     1        0.021823         2182342 T C
            rs260512     1        0.021825         2182470 G A
         rs141427213     1        0.021914         2191397 G A
          rs10797417     1        0.021924         2192433 A G
           rs7547453     1        0.021951         2195117 C T
          rs11588312     1        0.021991         2199057 C T
           rs6673129     1        0.022028         2202774 C T
           rs7553178     1        0.022048         2204755 G A
           rs4648819     1        0.022048         2204790 G A
          rs12045693     1        0.022056         2205581 C A
          rs10910047     1        0.022118         2211849 A G
          rs12119470     1        0.022181         2218100 C T
           rs2017143     1        0.022206         2220649 C T
           rs2643885     1        0.022212         2221222 A C
            rs903919     1        0.022226         2222583 T C
            rs884941     1        0.022236         2223645 C T
         rs145120161     1        0.022237         2223669 G T
            rs884940     1        0.022239         2223866 C T
          rs12743493     1        0.022248         2224836 G A
          rs10910050     1        0.022249         2224876 A C
            rs903916     1        0.022315         2231463 C T
           rs1809822     1        0.022316         2231595 A C
           rs2279702     1        0.022346         2234632 G A
         rs115186522     1        0.022349         2234850 G A
           rs2843159     1        0.022357         2235672 C T
           rs2643904     1        0.022367         2236697 A G
         rs201895384     1        0.022377         2237665 C T
           rs2173049     1        0.022400         2240006 T C
           rs2843157     1        0.022404         2240383 C T
           rs2843153     1        0.022452         2245221 C T
           rs2843151     1        0.022456         2245633 C T
           rs2643905     1        0.022480         2247985 T C
          rs12082516     1        0.022512         2251160 T C
           rs3737639     1        0.022556         2255633 G A
          rs35273536     1        0.022612         2261177 C T
           rs2645065     1        0.022612         2261222 C A
       Affx-50018835     1        0.022620         2262042 C A
            rs903904     1        0.022639         2263888 C T
           rs2645068     1        0.022667         2266725 T C
           rs2036084     1        0.022699         2269881 A G
           rs2843143     1        0.022699         2269948 C T
           rs2843142     1        0.022701         2270098 A G
       snp_1_2270589     1        0.022706         2270589 G A
           rs2132595     1        0.022782         2278240 C T
           rs2055204     1        0.022807         2280661 G A
           rs7527871     1        0.022817         2281726 A C
           rs4648831     1        0.022831         2283117 C T
           rs2840528     1        0.022839         2283896 A G
           rs2840530     1        0.022857         2285730 A G
           rs2840531     1        0.022864         2286408 C T
          rs10159277     1        0.022871         2287147 G A
           rs2645085     1        0.022876         2287616 T C
          rs75627712     1        0.022879         2287900 G T
           rs2645086     1        0.022887         2288747 T C
           rs2645087     1        0.022889         2288852 G A
            rs903914     1        0.022893         2289321 G A
            rs903915     1        0.022895         2289480 A G
          rs77635686     1        0.022905         2290455 C T
           rs2840542     1        0.022917         2291680 T C
           rs2643891     1        0.022924         2292352 G A
           rs2645090     1        0.022924         2292409 T C
           rs7545940     1        0.022996         2299627 T C
           rs2840538     1        0.022997         2299651 T C
           rs6665546     1        0.023017         2301691 G A
          rs10910060     1        0.023029         2302911 G A
          rs10910061     1        0.023035         2303512 G A
         rs183919107     1        0.023057         2305717 G A
           rs2279703     1        0.023067         2306695 C T
           rs7519807     1        0.023070         2306972 G A
          rs12033324     1        0.023075         2307481 C A
           rs2843160     1        0.023091         2309082 T G
            rs903901     1        0.023102         2310193 G A
           rs2643901     1        0.023143         2314319 T C
           rs2843128     1        0.023157         2315680 A G
           rs2843127     1        0.023157         2315717 A G
           rs2843126     1        0.023163         2316315 A G
            rs903903     1        0.023194         2319428 A G
           rs4648633     1        0.023207         2320702 T C
       snp_1_2325296     1        0.023253         2325296 G A
           rs1123571     1        0.023260         2326009 G A
       snp_1_2326032     1        0.023260         2326032 C T
           rs3736330     1        0.023271         2327075 C T
           rs2840532     1        0.023278         2327815 C T
           rs3001336     1        0.023330         2333031 G A
           rs1129333     1        0.023357         2335676 A G
       Affx-50020851     1        0.023361         2336147 C T
           rs1129171     1        0.023370         2337032 C T
           rs3795270     1        0.023372         2337194 C T
          rs11586985     1        0.023373         2337277 C T
          rs35082957     1        0.023380         2337992 C T
          rs34154371     1        0.023380         2338015 T C
           rs2494427     1        0.023386         2338569 T C
           rs2494428     1        0.023391         2339074 C T
           rs2494599     1        0.023391         2339115 T C
           rs6671730     1        0.023391         2339139 G A
           rs2494598     1        0.023402         2340200 T C
           rs1143016     1        0.023402         2340212 G A
           rs2494432     1        0.023498         2349769 G A
          rs11590507     1        0.023516         2351575 G A
          rs10797421     1        0.023549         2354886 G A
          rs12022929     1        0.023600         2359981 G T
           rs4531246     1        0.023620         2362020 G T
           rs4648843     1        0.023663         2366316 C T
           rs2494439     1        0.023687         2368706 T C
           rs4592207     1        0.023695         2369498 T C
           rs6659405     1        0.023731         2373089 G T
       snp_1_2387100     1        0.023871         2387100 T C
          rs71630978     1        0.023884         2388385 G T
           rs2477683     1        0.023902         2390204 C T
          rs10910078     1        0.023906         2390588 T C
           rs4648635     1        0.023941         2394074 T C
           rs4648636     1        0.023942         2394226 T G
          rs12040359     1        0.023955         2395452 C T
           rs1998760     1        0.023971         2397136 C T
          rs72845402     1        0.023977         2397749 G A
           rs2494626     1        0.024043         2404256 C T
          rs13376356     1        0.024069         2406887 C T
          rs11588930     1        0.024088         2408834 G A
          rs12049628     1        0.024093         2409276 A G
           rs4995304     1        0.024149         2414928 G A
           rs4648639     1        0.024164         2416357 G A
         rs140711939     1        0.024202         2420233 G T
         rs187365624     1        0.024206         2420551 C T
          rs17373634     1        0.024241         2424122 G A
           rs2477703     1        0.024260         2425992 C T
           rs3762444     1        0.024277         2427712 C T
           rs2477707     1        0.024311         2431057 C T
       snp_1_2435142     1        0.024351         2435142 G A
           rs1107685     1        0.024392         2439191 A G
         rs190432334     1        0.024408         2440838 A G
           rs7535528     1        0.024444         2444414 G A
           rs2236395     1        0.024469         2446880 A G
           rs3791182     1        0.024482         2448188 A G
           rs2246732     1        0.024504         2450394 A G
          rs12131236     1        0.024559         2455862 C T
           rs3122922     1        0.024562         2456203 A G
           rs2494606     1        0.024666         2466633 A G
       snp_1_2482917     1        0.024829         2482917 G A
              rs4870     1        0.024882         2488153 A G
           rs1886730     1        0.024886         2488608 T C
       snp_1_2489248     1        0.024892         2489248 C T
           rs2257763     1        0.024909         2490898 C A
           rs2281852     1        0.024909         2490942 C A
           rs2234160     1        0.024912         2491164 G A
           rs2234162     1        0.024913         2491305 C T
           rs2234163     1        0.024913         2491306 G A
       snp_1_2493609     1        0.024936         2493609 G A
       snp_1_2494328     1        0.024943         2494328 C T
           rs2234167     1        0.024943         2494330 G A
           rs7550231     1        0.024976         2497641 G A
          rs10797432     1        0.025013         2501338 C T
           rs6667605     1        0.025028         2502780 C T
         rs111857410     1        0.025029         2502920 G A
          rs10752745     1        0.025079         2507938 A G
            rs734999     1        0.025132         2513216 C T
       snp_1_2521211     1        0.025212         2521211 C T
           rs3748816     1        0.025267         2526746 A G
           rs2843402     1        0.025287         2528682 T C
           rs2764845     1        0.025290         2528999 G T
           rs2764841     1        0.025294         2529360 G A
           rs6424092     1        0.025329         2532899 C A
          rs10910098     1        0.025333         2533250 C A
          rs12138909     1        0.025387         2538738 C T
          rs60687045     1        0.025396         2539603 G A
         rs141862169     1        0.025458         2545785 C T
         rs115247236     1        0.025473         2547294 C T
       Affx-50025378     1        0.025503         2550327 C T
          rs11590198     1        0.025519         2551900 G A
           rs3890745     1        0.025536         2553624 T C
       Affx-50025383     1        0.025551         2555098 A C
           rs7368072     1        0.025561         2556125 C T
         rs138684603     1        0.025614         2561377 G A
         rs139608651     1        0.025825         2582502 T C
           rs6424062     1        0.026945         2694496 G A
           rs4648499     1        0.026996         2699649 A C
           rs4648356     1        0.027092         2709164 C A
          rs57033097     1        0.027092         2709205 C T
          rs57136100     1        0.027128         2712782 G A
           rs2377041     1        0.027133         2713327 C T
          rs10909880     1        0.027278         2727804 C T
          rs60513129     1        0.027293         2729251 C T
       Affx-50026923     1        0.027311         2731141 C T
          rs10909890     1        0.027336         2733587 G A
          rs10909894     1        0.027352         2735169 A G
           rs6665757     1        0.027399         2739933 C T
          rs12071313     1        0.027425         2742491 A G
          rs12125787     1        0.027449         2744877 G A
           rs4609377     1        0.027459         2745883 C T
           rs4648481     1        0.027497         2749716 G T
           rs4648482     1        0.027499         2749921 T C
          rs10797390     1        0.027527         2752693 C T
         rs115753861     1        0.027533         2753327 T C
           rs6680471     1        0.027545         2754512 C T
           rs4648384     1        0.027566         2756621 C A
           rs2889541     1        0.027589         2758893 G A
           rs1456460     1        0.027619         2761863 G T
          rs10752737     1        0.027695         2769542 G A
          rs12409348     1        0.027790         2779043 T C
           rs6683974     1        0.027857         2785671 C T
            rs897615     1        0.027871         2787093 C T
          rs56273341     1        0.027887         2788713 A G
          rs10910019     1        0.027891         2789108 T C
          rs16823103     1        0.027928         2792801 C T
          rs10752722     1        0.027966         2796555 A G
          rs10797342     1        0.027979         2797856 C T
           rs2045333     1        0.028015         2801459 C T
           rs3100865     1        0.028061         2806107 T G
           rs1456465     1        0.028118         2811814 G A
           rs1456466     1        0.028120         2811988 T C
          rs72853303     1        0.028183         2818319 A G
          rs72853305     1        0.028185         2818481 C T
         rs145004114     1        0.028203         2820273 G A
           rs2606406     1        0.028221         2822146 G A
            rs750786     1        0.028233         2823316 C A
          rs12035436     1        0.028235         2823459 G T
            rs880725     1        0.028250         2824989 A G
            rs880724     1        0.028252         2825154 C T
           rs1869970     1        0.028296         2829551 A G
       Affx-50028647     1        0.028300         2830048 C T
       Affx-50028654     1        0.028319         2831913 G A
            rs897634     1        0.028357         2835692 T C
          rs12048204     1        0.028369         2836902 T C
          rs10797362     1        0.028390         2839008 A G
         rs111890927     1        0.028422         2842231 G A
           rs2045331     1        0.028423         2842270 G A
           rs2045332     1        0.028423         2842319 G A
           rs4648437     1        0.028441         2844067 A G
          rs10752731     1        0.028444         2844401 C T
           rs2606411     1        0.028475         2847488 T C
          rs12403214     1        0.028492         2849190 T G
           rs4648441     1        0.028502         2850181 G T
           rs1473386     1        0.028522         2852206 T C
          rs10797368     1        0.028527         2852707 C T
          rs12030820     1        0.028530         2853003 T C
          rs16823228     1        0.028538         2853759 A G
          rs79561271     1        0.028597         2859668 G A
           rs2842909     1        0.028597         2859724 C T
           rs2925499     1        0.028609         2860931 C T
           rs7539511     1        0.028623         2862320 G T
           rs3947964     1        0.028625         2862480 C T
           rs7541664     1        0.028659         2865901 C T
         rs111432807     1        0.028681         2868113 G A
           rs2842906     1        0.028699         2869913 G A
           rs2606418     1        0.028709         2870850 A G
          rs10909845     1        0.028765         2876525 T C
           rs2485949     1        0.028783         2878307 T C
           rs2495271     1        0.028783         2878323 C T
          rs11583804     1        0.028784         2878366 G A
            rs878201     1        0.028796         2879640 G A
           rs2993505     1        0.028827         2882653 A G
           rs2485944     1        0.028839         2883858 C T
           rs2485945     1        0.028839         2883932 T C
          rs12752801     1        0.028865         2886466 C T
          rs12044030     1        0.028896         2889577 C T
          rs12046158     1        0.028917         2891713 C T
          rs56877975     1        0.028949         2894910 A G
           rs7533362     1        0.028967         2896735 A G
          rs60402802     1        0.028968         2896784 G A
       snp_1_2897639     1        0.028976         2897639 G A
           rs6688998     1        0.028985         2898515 T G
           rs6681741     1        0.028990         2898960 C T
           rs1572657     1        0.029021         2902128 C T
          rs16823303     1        0.029032         2903159 A G
          rs11807605     1        0.029034         2903380 G A
          rs10797373     1        0.029041         2904056 G A
          rs10909852     1        0.029056         2905605 T C
           rs7546695     1        0.029074         2907435 C A
           rs4489496     1        0.029092         2909170 G A
           rs4335321     1        0.029097         2909716 A G
         rs112481403     1        0.029107         2910741 T C
          rs12046411     1        0.029153         2915273 G A
           rs6424065     1        0.029192         2919150 C A
           rs6424066     1        0.029192         2919222 T C
          rs12022429     1        0.029199         2919942 G A
           rs6683516     1        0.029219         2921909 T C
          rs12562637     1        0.029247         2924666 C T
            rs946175     1        0.029254         2925422 A G
           rs2027262     1        0.029264         2926379 T C
           rs6685625     1        0.029276         2927624 T C
           rs7534897     1        0.029284         2928421 C T
          rs56091202     1        0.029368         2936803 A G
          rs10909862     1        0.029368         2936815 G A
          rs10492936     1        0.029369         2936870 G A
          rs16823374     1        0.029373         2937312 C A
          rs12033927     1        0.029376         2937550 A G
           rs3795263     1        0.029390         2938989 G A
           rs7412983     1        0.029432         2943183 A C
           rs2142569     1        0.029445         2944527 G A
          rs56398543     1        0.029502         2950237 G A
          rs10489589     1        0.029512         2951244 T C
          rs10489588     1        0.029518         2951834 G A
       snp_1_2954434     1        0.029544         2954434 G A
           rs2993510     1        0.029567         2956666 T C
          rs72630906     1        0.029610         2961023 C A
          rs72856459     1        0.029612         2961235 C T
            rs717795     1        0.029705         2970464 T C
           rs2993480     1        0.029733         2973322 C T
           rs1125017     1        0.029747         2974742 A C
           rs2376821     1        0.029749         2974852 T C
          rs59243365     1        0.029792         2979184 G A
           rs2297828     1        0.029840         2983963 G A
           rs2297829     1        0.029841         2984087 C A
         rs146560700     1        0.029932         2993246 G A
           rs2993486     1        0.029936         2993638 G A
           rs2742689     1        0.029953         2995262 T G
           rs1569419     1        0.029966         2996602 T C
         rs115905994     1        0.029979         2997893 G A
            rs760567     1        0.030005         3000465 A G
           rs6695131     1        0.030009         3000924 T C
           rs2981882     1        0.030042         3004232 A G
           rs2981880     1        0.030048         3004788 T C
            rs926246     1        0.030061         3006131 T C
            rs926244     1        0.030063         3006283 A G
           rs2817165     1        0.030070         3007039 A G
           rs7543737     1        0.030100         3009969 G A
           rs2981873     1        0.030113         3011329 T C
           rs2817168     1        0.030137         3013690 A G
           rs2981870     1        0.030155         3015523 G A
           rs2993493     1        0.030202         3020246 C A
          rs34386758     1        0.030243         3024265 A C
           rs2993500     1        0.030247         3024705 C T
           rs4648453     1        0.030257         3025712 G T
           rs6690373     1        0.030352         3035227 A G
          rs12409836     1        0.030358         3035762 A G
            rs876740     1        0.030376         3037613 C T
           rs2817174     1        0.030442         3044181 T C
           rs2817178     1        0.030473         3047252 T C
           rs2817179     1        0.030477         3047742 C T
          rs35360783     1        0.030487         3048742 A G
          rs12024620     1        0.030494         3049362 C T
          rs12022170     1        0.030502         3050221 G A
          rs10909883     1        0.030505         3050497 A G
           rs2235176     1        0.030541         3054106 T C
          rs10797380     1        0.030559         3055876 A G
           rs7538096     1        0.030577         3057661 T C
           rs2742666     1        0.030582         3058233 T C
           rs2651909     1        0.030617         3061655 G A
           rs2817185     1        0.030624         3062361 A G
          rs11487244     1        0.030646         3064626 C T
            rs731031     1        0.030727         3072692 T C
           rs2651902     1        0.030743         3074306 C T
           rs1798246     1        0.030809         3080855 A C
           rs2651899     1        0.030837         3083712 T C
           rs7518255     1        0.030865         3086464 G A
           rs2651936     1        0.030887         3088742 C T
          rs36020329     1        0.030908         3090768 A G
         rs115868851     1        0.030909         3090900 G A
          rs72846841     1        0.030939         3093890 G A
            rs868718     1        0.030964         3096355 G A
           rs2817134     1        0.030987         3098715 T C
           rs2651929     1        0.031014         3101353 T C
           rs2651927     1        0.031018         3101762 A C
          rs12135062     1        0.031033         3103312 G T
          rs10752733     1        0.031046         3104630 A G
          rs75872291     1        0.031058         3105766 C T
           rs2651916     1        0.031064         3106397 C T
          rs10737190     1        0.031085         3108496 G A
           rs7539775     1        0.031092         3109151 G A
          rs10909895     1        0.031137         3113680 T C
          rs16823459     1        0.031150         3114952 G A
           rs4648368     1        0.031206         3120632 C A
          rs12028814     1        0.031223         3122321 A G
          rs10492941     1        0.031271         3127137 C A
          rs12072073     1        0.031300         3130016 T C
          rs10909901     1        0.031312         3131235 C T
          rs16823514     1        0.031333         3133307 T G
           rs2817146     1        0.031334         3133439 C T
           rs1875448     1        0.031342         3134188 C T
          rs12124147     1        0.031343         3134331 C T
           rs2651906     1        0.031352         3135175 C T
           rs2651903     1        0.031357         3135701 A G
       Affx-50029523     1        0.031362         3136173 C T
         rs145429325     1        0.031364         3136351 G A
           rs2817147     1        0.031372         3137199 T C
           rs1112213     1        0.031377         3137699 C T
           rs2651895     1        0.031381         3138111 G T
           rs2817148     1        0.031381         3138136 A G
           rs2651891     1        0.031399         3139916 G A
          rs11804075     1        0.031402         3140247 G A
           rs2651890     1        0.031404         3140413 A G
          rs16823542     1        0.031405         3140464 C T
          rs16823545     1        0.031405         3140545 A G
          rs16823548     1        0.031408         3140812 G A
          rs10909903     1        0.031415         3141461 C T
         rs146848169     1        0.031416         3141621 A G
           rs2651888     1        0.031434         3143384 G T
          rs10158583     1        0.031441         3144068 G A
           rs1553288     1        0.031447         3144745 C T
           rs7516069     1        0.031462         3146155 T C
          rs72848037     1        0.031547         3154676 A G
          rs10909907     1        0.031549         3154862 A G
           rs2500252     1        0.031614         3161353 C T
          rs72632109     1        0.031619         3161874 A C
           rs2455118     1        0.031622         3162209 A G
          rs10797386     1        0.031683         3168280 A G
           rs4648464     1        0.031719         3171929 G A
          rs17398063     1        0.031727         3172702 G A
          rs10909912     1        0.031754         3175371 T G
           rs3002685     1        0.031775         3177480 A G
           rs3002686     1        0.031781         3178111 C A
           rs2455107     1        0.031802         3180158 T G
           rs2455102     1        0.031806         3180633 A G
           rs2455099     1        0.031814         3181415 G A
          rs74638769     1        0.031837         3183696 C T
           rs2455119     1        0.031849         3184855 G T
           rs2455124     1        0.031885         3188505 C T
           rs2455125     1        0.031890         3189006 G A
          rs12760258     1        0.031919         3191909 G A
          rs10492940     1        0.031977         3197747 C A
          rs16823802     1        0.031992         3199217 C T
            rs905135     1        0.031995         3199484 A C
          rs12562988     1        0.031996         3199634 G A
          rs13374621     1        0.032004         3200376 C A
           rs2500301     1        0.032015         3201459 C T
          rs12068687     1        0.032031         3203121 G T
       snp_1_3203137     1        0.032031         3203137 A C
           rs2500297     1        0.032080         3208042 C T
          rs10909918     1        0.032084         3208375 A G
          rs12757342     1        0.032088         3208830 T G
           rs1553291     1        0.032099         3209923 A G
           rs4648468     1        0.032109         3210950 A G
           rs4648377     1        0.032115         3211458 A C
           rs2455144     1        0.032147         3214732 A G
         rs112584374     1        0.032155         3215524 G A
           rs2500284     1        0.032174         3217434 G A
          rs34966839     1        0.032194         3219363 A G
           rs2455135     1        0.032199         3219901 A G
           rs6670328     1        0.032199         3219950 A G
           rs7534363     1        0.032221         3222113 T C
          rs11808276     1        0.032225         3222470 C T
          rs57100114     1        0.032245         3224509 G A
          rs59525574     1        0.032257         3225651 C T
           rs2500278     1        0.032259         3225940 C T
           rs2483260     1        0.032272         3227188 A G
          rs74048225     1        0.032284         3228363 G T
          rs12409345     1        0.032289         3228915 T C
          rs12743017     1        0.032292         3229185 G A
          rs12409315     1        0.032293         3229258 A G
          rs16824089     1        0.032305         3230544 T C
           rs2483264     1        0.032324         3232378 A G
           rs2500277     1        0.032336         3233631 T C
       snp_1_3234808     1        0.032348         3234808 G A
           rs2483266     1        0.032360         3236041 T C
           rs1108600     1        0.032411         3241135 C T
           rs2500271     1        0.032418         3241829 A G
          rs10909930     1        0.032430         3243017 G T
          rs11577229     1        0.032478         3247836 A C
           rs2483274     1        0.032481         3248098 A G
           rs2483275     1        0.032492         3249242 C T
          rs12058584     1        0.032509         3250942 G T
           rs1110307     1        0.032512         3251159 T C
           rs2483278     1        0.032521         3252104 C T
           rs7552331     1        0.032539         3253941 G A
           rs4494089     1        0.032544         3254356 C T
           rs2483280     1        0.032555         3255539 G A
           rs1999527     1        0.032561         3256108 C A
       snp_1_3257051     1        0.032571         3257051 C T
           rs2255212     1        0.032571         3257059 G A
            rs882430     1        0.032591         3259113 G A
           rs6683273     1        0.032592         3259183 A G
           rs2483286     1        0.032594         3259369 A G
         rs147078493     1        0.032615         3261479 A G
           rs4648379     1        0.032615         3261516 C T
           rs4415513     1        0.032617         3261682 C T
           rs4648380     1        0.032619         3261925 G A
           rs2483289     1        0.032642         3264190 A C
           rs2500257     1        0.032643         3264297 A G
           rs2483256     1        0.032698         3269828 A G
            rs946758     1        0.032731         3273063 G A
          rs57176063     1        0.032748         3274824 C T
          rs12748963     1        0.032751         3275149 C T
           rs2500286     1        0.032761         3276138 A G
          rs12073172     1        0.032764         3276374 G A
          rs17399569     1        0.032790         3278959 C T
           rs2500262     1        0.032800         3280021 T C
           rs6658356     1        0.032803         3280253 G A
           rs4648485     1        0.032835         3283528 G A
           rs4648487     1        0.032853         3285304 T C
           rs4648381     1        0.032859         3285860 G A
          rs12135987     1        0.032895         3289524 G A
           rs1333190     1        0.032897         3289729 C T
           rs1333189     1        0.032900         3289971 C T
           rs2493311     1        0.032930         3292984 C A
           rs4648489     1        0.032937         3293665 A G
           rs2493310     1        0.032944         3294422 A G
           rs1538693     1        0.032950         3294972 G A
          rs78120388     1        0.032970         3296951 T C
          rs11584942     1        0.032973         3297281 G A
          rs12085231     1        0.032976         3297638 C A
            rs868688     1        0.033008         3300807 C T
            rs868689     1        0.033011         3301130 T G
          rs10492939     1        0.033029         3302871 G A
          rs10492938     1        0.033043         3304336 C T
          rs17399998     1        0.033050         3305016 C T
           rs2493278     1        0.033077         3307746 T C
           rs2493275     1        0.033080         3308034 G A
           rs2493268     1        0.033085         3308498 T C
            rs871822     1        0.033129         3312914 T G
          rs12726710     1        0.033130         3312963 C T
          rs12058363     1        0.033131         3313108 C T
          rs17822581     1        0.033146         3314596 A G
          rs74048429     1        0.033172         3317152 G A
           rs6424074     1        0.033178         3317780 A G
          rs11578011     1        0.033185         3318532 T C
         rs192554855     1        0.033193         3319339 G A
          rs61756439     1        0.033195         3319461 C T
          rs12024847     1        0.033208         3320799 C T
          rs61745281     1        0.033221         3322139 C T
           rs2493304     1        0.033235         3323477 A G
            rs870124     1        0.033284         3328358 T C
           rs2493292     1        0.033287         3328659 C T
         rs115226069     1        0.033293         3329263 C T
           rs2493291     1        0.033294         3329384 C T
           rs3819970     1        0.033312         3331193 G A
           rs2068354     1        0.033335         3333463 A G
           rs2493285     1        0.033336         3333595 G A
         rs147939723     1        0.033341         3334137 C T
       snp_1_3334173     1        0.033342         3334173 A G
          rs59135929     1        0.033345         3334493 C T
           rs2483230     1        0.033349         3334892 A G
           rs1984069     1        0.033362         3336200 C T
           rs2483232     1        0.033401         3340116 A G
          rs41301967     1        0.033421         3342128 G A
            rs870171     1        0.033428         3342804 G T
          rs12124567     1        0.033438         3343802 G A
           rs1537407     1        0.033457         3345705 T C
           rs2493272     1        0.033495         3349513 T C
          rs78409374     1        0.033533         3353316 C T
           rs2483250     1        0.033564         3356405 A C
            rs867814     1        0.033623         3362256 C T
           rs2487670     1        0.033681         3368143 G A
          rs10909946     1        0.033725         3372471 A C
           rs2493256     1        0.033740         3373967 A G
          rs12745860     1        0.033744         3374360 C T
          rs12568681     1        0.033773         3377288 G A
           rs2487680     1        0.033774         3377442 T C
           rs2493254     1        0.033806         3380557 C T
          rs12562167     1        0.033817         3381698 G A
           rs7550948     1        0.033837         3383665 G A
           rs2487687     1        0.033893         3389321 C T
           rs2185639     1        0.033897         3389727 C T
          rs56341824     1        0.033941         3394121 G T
         rs114126932     1        0.034001         3400075 G T
           rs2493314     1        0.034003         3400294 G T
           rs2821041     1        0.034042         3404227 C T
           rs4648505     1        0.034053         3405296 T C
           rs2821040     1        0.034068         3406791 A G
          rs61730954     1        0.034110         3411038 G A
          rs41495053     1        0.034201         3420135 G T
            rs947344     1        0.034235         3423467 C T
          rs10909956     1        0.034238         3423766 T C
          rs11585362     1        0.034286         3428608 G A
          rs12093117     1        0.034413         3441264 G A
       snp_1_3442144     1        0.034421         3442144 C T
            rs883427     1        0.034459         3445911 G A
           rs4648392     1        0.034468         3446813 G A
          rs55762450     1        0.034489         3448867 C A
          rs10797400     1        0.034506         3450637 C A
          rs12119711     1        0.034510         3451005 C T
           rs9970944     1        0.034546         3454592 G T
           rs2821066     1        0.034558         3455757 G A
           rs4648524     1        0.034566         3456592 T G
          rs10737192     1        0.034569         3456871 G A
            rs947347     1        0.034573         3457295 A G
          rs10797401     1        0.034629         3462904 T C
           rs6685801     1        0.034645         3464451 T C
            rs869697     1        0.034667         3466713 G A
           rs7516644     1        0.034724         3472397 A G
            rs878063     1        0.034729         3472928 T C
           rs9628616     1        0.034733         3473345 C T
          rs79386324     1        0.034734         3473428 C T
           rs2821063     1        0.034746         3474626 G A
           rs7525042     1        0.034793         3479335 T G
          rs10909969     1        0.034801         3480149 C T
           rs2821059     1        0.034823         3482334 C T
          rs79241523     1        0.034825         3482491 T C
          rs12749547     1        0.034826         3482588 C T
            rs947354     1        0.034871         3487126 C T
           rs4431782     1        0.034911         3491107 T C
           rs7513251     1        0.034938         3493819 C T
           rs2821054     1        0.034938         3493850 G T
           rs2821053     1        0.034955         3495541 T C
          rs12139206     1        0.035041         3504073 T C
           rs4648527     1        0.035079         3507861 G A
           rs6697749     1        0.035106         3510633 C A
           rs7544357     1        0.035113         3511295 G A
           rs2821025     1        0.035125         3512516 T C
           rs2821023     1        0.035128         3512800 T C
           rs6690231     1        0.035140         3513966 C T
          rs60957843     1        0.035185         3518488 A G
           rs2821017     1        0.035209         3520871 G A
          rs78000706     1        0.035264         3526417 G A
          rs59839028     1        0.035267         3526711 T G
           rs4648398     1        0.035316         3531595 C T
          rs79603637     1        0.035326         3532643 A G
          rs55728961     1        0.035336         3533564 C A
           rs4648400     1        0.035374         3537362 A G
           rs4648537     1        0.035404         3540374 C T
           rs4648538     1        0.035435         3543493 C T
          rs74048685     1        0.035442         3544154 C T
           rs4276857     1        0.035443         3544346 T C
           rs2821007     1        0.035469         3546935 G A
           rs2760321     1        0.035481         3548136 T C
          rs10909994     1        0.035492         3549197 G A
           rs3818330     1        0.035554         3555428 G T
           rs7528494     1        0.035582         3558228 C T
       Affx-50031121     1        0.035615         3561494 G A
          rs74224224     1        0.035630         3562956 T C
           rs2181484     1        0.035728         3572774 A G
          rs10910003     1        0.035759         3575929 G A
          rs56443794     1        0.035773         3577321 A G
          rs11590111     1        0.035789         3578946 G A
          rs10797408     1        0.035808         3580830 A G
            rs875233     1        0.035811         3581127 T C
          rs74862930     1        0.035834         3583440 A C
           rs3765692     1        0.035848         3584771 T C
           rs7523732     1        0.035850         3585041 T C
           rs3765696     1        0.035875         3587505 T C
          rs78488894     1        0.035891         3589130 A G
           rs3765703     1        0.035924         3592436 T G
           rs3765705     1        0.035970         3597017 G A
           rs3765706     1        0.035972         3597224 G A
          rs12562573     1        0.036048         3604812 G A
           rs3765731     1        0.036119         3611892 G A
           rs3765736     1        0.036166         3616601 C T
          rs79493695     1        0.036169         3616870 A G
           rs9786961     1        0.036277         3627666 G A
           rs3765761     1        0.036305         3630476 C T
           rs3819967     1        0.036334         3633380 C T
           rs3765765     1        0.036345         3634459 C A
           rs3765766     1        0.036347         3634660 T C
            rs747827     1        0.036363         3636347 A C
          rs12731705     1        0.036375         3637459 C T
           rs2146658     1        0.036376         3637613 T G
           rs9662633     1        0.036496         3649562 G A
          rs12562437     1        0.036510         3651031 C T
           rs1181868     1        0.036511         3651126 G T
          rs10910018     1        0.036514         3651409 G A
         rs116806114     1        0.036524         3652384 G A
           rs7515164     1        0.036547         3654747 C A
          rs12117836     1        0.036578         3657759 G A
          rs72634702     1        0.036612         3661182 A G
          rs72637004     1        0.036612         3661249 A G
       snp_1_3661538     1        0.036615         3661538 G A
         rs115821370     1        0.036617         3661681 G A
           rs3737589     1        0.036628         3662845 A G
          rs12128253     1        0.036688         3668753 A C
          rs76597070     1        0.036694         3669356 G A
           rs1181888     1        0.036718         3671791 A G
          rs12128669     1        0.036761         3676077 C T
           rs1181883     1        0.036779         3677933 T C
          rs10910024     1        0.036798         3679775 C T
           rs1181877     1        0.036807         3680729 C T
           rs6669358     1        0.036811         3681063 A G
           rs1181876     1        0.036817         3681681 A G
           rs1181875     1        0.036818         3681831 T C
          rs10910025     1        0.036842         3684185 G A
           rs1175551     1        0.036886         3688645 T C
           rs2275819     1        0.036894         3689408 G A
           rs1175550     1        0.036915         3691528 A G
           rs1175549     1        0.036917         3691727 A C
           rs1891936     1        0.036947         3694673 T G
           rs1891934     1        0.036948         3694796 G A
           rs2799182     1        0.036960         3696000 T C
          rs12061931     1        0.036964         3696356 C T
           rs3737593     1        0.036965         3696536 A G
              rs8379     1        0.036969         3696890 A C
              rs8520     1        0.036971         3697137 G T
       snp_1_3701152     1        0.037012         3701152 C T
         rs113603384     1        0.037045         3704496 T G
       snp_1_3704565     1        0.037046         3704565 C T
           rs9424284     1        0.037065         3706538 T C
         rs112182443     1        0.037087         3708737 T C
          rs12728911     1        0.037094         3709412 T C
           rs7513053     1        0.037095         3709487 A G
           rs6667255     1        0.037117         3711689 T C
          rs12403561     1        0.037174         3717404 G A
           rs2887274     1        0.037213         3721318 G A
          rs12127399     1        0.037216         3721609 G A
          rs10752721     1        0.037263         3726326 C T
          rs12135894     1        0.037281         3728061 C T
           rs4233019     1        0.037322         3732172 C T
           rs6662706     1        0.037326         3732596 G T
           rs6702935     1        0.037327         3732707 T C
           rs9424308     1        0.037375         3737540 A G
           rs4233020     1        0.037392         3739189 C T
           rs2027548     1        0.037395         3739512 G A
           rs9424290     1        0.037420         3742009 C T
          rs75991152     1        0.037422         3742179 G A
          rs12759497     1        0.037423         3742257 C T
           rs2275835     1        0.037426         3742560 G A
           rs4648344     1        0.037431         3743132 T C
           rs6663840     1        0.037433         3743319 G A
           rs6688969     1        0.037434         3743391 C T
           rs6659702     1        0.037452         3745193 T C
           rs2275833     1        0.037457         3745721 C T
           rs2275831     1        0.037459         3745924 G A
              rs1836     1        0.037461         3746116 A G
           rs2275829     1        0.037465         3746484 T C
           rs7535133     1        0.037485         3748513 G T
          rs12084604     1        0.037538         3753813 T C
           rs6683827     1        0.037546         3754596 G T
           rs1891939     1        0.037559         3755875 T G
           rs1539649     1        0.037561         3756120 A G
          rs61746709     1        0.037562         3756226 C T
           rs7535887     1        0.037565         3756493 T C
           rs2275822     1        0.037615         3761479 C T
          rs59414187     1        0.037628         3762815 T C
          rs10492942     1        0.037642         3764216 C T
         rs144847714     1        0.037654         3765424 G T
           rs4648346     1        0.037655         3765549 G A
           rs4648423     1        0.037657         3765678 C T
           rs4648347     1        0.037658         3765755 T C
          rs16824230     1        0.037662         3766240 A G
           rs6683156     1        0.037664         3766441 C T
          rs61768933     1        0.037666         3766587 G A
          rs12730854     1        0.037673         3767267 G A
          rs72640928     1        0.037686         3768568 T C
           rs4648426     1        0.037731         3773089 T C
          rs12145238     1        0.037735         3773546 A C
           rs9786959     1        0.037760         3776022 A G
           rs6660371     1        0.037761         3776105 A G
           rs6660459     1        0.037762         3776166 A G
           rs4400555     1        0.037792         3779151 C T
          rs10797348     1        0.037811         3781096 C A
          rs12738235     1        0.037862         3786245 G A
          rs35035893     1        0.037872         3787187 G A
          rs12754083     1        0.037927         3792715 A G
          rs77838018     1        0.037930         3792972 G A
          rs57719213     1        0.037931         3793068 C T
          rs12027018     1        0.037953         3795291 A G
       snp_1_3795405     1        0.037954         3795405 A C
          rs12027244     1        0.037959         3795934 A G
          rs12028018     1        0.037960         3796022 T G
           rs4074709     1        0.037969         3796948 G T
          rs35259658     1        0.037971         3797125 G T
          rs61768959     1        0.037973         3797309 C T
           rs4073324     1        0.037980         3797995 C T
       snp_1_3799946     1        0.037999         3799946 C T
          rs12564400     1        0.038001         3800118 A G
           rs3205087     1        0.038002         3800242 A G
          rs76726236     1        0.038010         3801030 C A
           rs7367066     1        0.038038         3803755 T C
          rs12753572     1        0.038047         3804683 C T
           rs4131373     1        0.038074         3807388 G A
          rs11807227     1        0.038094         3809423 G A
          rs12082157     1        0.038118         3811810 T C
          rs75689004     1        0.038170         3816950 C T
         rs141539850     1        0.038203         3820282 G A
       snp_1_3820559     1        0.038206         3820559 G A
           rs6687869     1        0.038212         3821216 G A
          rs11589102     1        0.038218         3821782 G A
          rs76419011     1        0.038238         3823804 C T
         rs111854503     1        0.038307         3830743 C T
          rs61770388     1        0.038333         3833321 T C
          rs72849363     1        0.038358         3835767 T C
          rs34283457     1        0.038358         3835789 A G
          rs74986126     1        0.038361         3836095 A G
          rs79811232     1        0.038389         3838914 C T
           rs6695346     1        0.039969         3996946 A G
          rs76878289     1        0.039984         3998431 G A
          rs76332900     1        0.040004         4000433 C T
         rs185656431     1        0.040009         4000916 C T
          rs28438555     1        0.040026         4002600 T C
          rs12724233     1        0.040028         4002832 G A
          rs10915568     1        0.040030         4002958 G A
       Affx-50032147     1        0.040030         4002971 G A
          rs11583257     1        0.040043         4004250 C T
          rs72849395     1        0.040048         4004761 C T
       Affx-50032219     1        0.040048         4004839 C A
          rs11585024     1        0.040050         4005045 G T
          rs11583584     1        0.040054         4005412 A G
           rs7548668     1        0.040061         4006060 T C
       snp_1_4006388     1        0.040064         4006388 C A
           rs7551771     1        0.040068         4006788 C T
           rs7519349     1        0.040070         4007008 A G
           rs7519458     1        0.040071         4007110 A G
          rs10737395     1        0.040076         4007558 C A
          rs79279812     1        0.040086         4008569 C T
          rs10799181     1        0.040091         4009071 T C
           rs4654479     1        0.040097         4009694 G A
           rs4654480     1        0.040098         4009793 C T
           rs6661168     1        0.040100         4009956 C T
           rs4654482     1        0.040107         4010743 A G
          rs11590912     1        0.040125         4012472 A C
          rs10799202     1        0.040136         4013618 A G
          rs12119556     1        0.040140         4013954 G A
          rs10915433     1        0.040141         4014091 T C
           rs6681347     1        0.040154         4015382 C T
           rs4654493     1        0.040169         4016934 C T
           rs7522140     1        0.040171         4017137 C T
         rs111797171     1        0.040196         4019641 G A
          rs10915469     1        0.040225         4022465 T C
          rs11578019     1        0.040243         4024256 T C
       Affx-50032257     1        0.040243         4024334 A G
          rs72850848     1        0.040245         4024529 G A
          rs10799215     1        0.040246         4024614 A G
           rs7417834     1        0.040268         4026838 A C
          rs72850857     1        0.040271         4027111 C T
          rs60369876     1        0.040291         4029089 A C
           rs7417339     1        0.040302         4030200 C T
           rs7417345     1        0.040303         4030262 C T
         rs141952882     1        0.040313         4031319 G A
          rs10915504     1        0.040318         4031814 C T
          rs12029788     1        0.040341         4034059 T C
          rs12031557     1        0.040341         4034097 A G
           rs4654428     1        0.040391         4039145 A C
          rs11587331     1        0.040399         4039896 C T
           rs4654525     1        0.040402         4040155 C T
       Affx-50032297     1        0.040425         4042516 G A
         rs191082177     1        0.040468         4046839 G A
           rs4654543     1        0.040473         4047277 T C
          rs10449244     1        0.040476         4047619 C A
          rs12038964     1        0.040534         4053435 T C
           rs6691155     1        0.040541         4054067 C T
          rs79762816     1        0.040563         4056264 C T
           rs7413578     1        0.040564         4056356 G A
          rs12135298     1        0.040575         4057488 A G
          rs12045781     1        0.040616         4061608 G A
          rs12722968     1        0.040653         4065348 C T
           rs4128222     1        0.040668         4066781 C A
           rs6675979     1        0.040681         4068052 G A
          rs77379781     1        0.040684         4068415 G A
           rs6672264     1        0.040712         4071192 T C
          rs75712447     1        0.040714         4071381 G A
          rs12026411     1        0.040760         4076044 G T
          rs12034312     1        0.040763         4076257 C T
          rs66488358     1        0.040767         4076707 C T
           rs4654599     1        0.040776         4077593 G T
           rs4654600     1        0.040777         4077681 T C
           rs4654601     1        0.040777         4077707 G A
          rs59524797     1        0.040779         4077925 C T
           rs4323679     1        0.040808         4080764 C T
           rs4440829     1        0.040808         4080780 G A
           rs4378174     1        0.040809         4080885 C T
          rs17404600     1        0.040815         4081525 C T
          rs36003686     1        0.040821         4082087 C T
          rs10915600     1        0.040821         4082105 T G
          rs10799261     1        0.040824         4082367 T C
           rs7418256     1        0.040843         4084304 T G
           rs4233266     1        0.040855         4085504 A G
          rs12080516     1        0.040896         4089613 C T
          rs12068729     1        0.040917         4091650 A G
          rs58051771     1        0.040921         4092146 T C
           rs4328052     1        0.040926         4092563 T C
           rs4328051     1        0.040926         4092579 T C
           rs7533488     1        0.040997         4099661 A C
          rs10915318     1        0.041051         4105139 G A
          rs74048801     1        0.041077         4107687 A G
          rs12749761     1        0.041112         4111187 G A
          rs10915360     1        0.041176         4117554 T C
           rs4654475     1        0.041186         4118571 T C
          rs10915366     1        0.041194         4119422 G A
          rs12745618     1        0.041196         4119578 C A
           rs9792946     1        0.041197         4119662 G A
           rs7514530     1        0.041203         4120311 C T
          rs10915372     1        0.041210         4120987 C T
          rs10915373     1        0.041211         4121105 A G
           rs7524800     1        0.041216         4121584 A G
          rs11809224     1        0.041219         4121935 A G
          rs10799180     1        0.041225         4122464 T C
           rs6669278     1        0.041231         4123099 C T
          rs10915398     1        0.041282         4128154 T C
          rs10753358     1        0.041285         4128523 C A
          rs10915400     1        0.041287         4128695 C T
          rs11586513     1        0.041288         4128767 G A
          rs17404781     1        0.041292         4129247 C A
           rs4391636     1        0.041307         4130684 T C
           rs4400586     1        0.041312         4131181 C T
           rs7537237     1        0.041313         4131316 A G
           rs3936238     1        0.041317         4131726 A G
           rs9628650     1        0.041321         4132126 G T
          rs12093951     1        0.041322         4132222 C T
          rs10157057     1        0.041331         4133096 T C
           rs4436359     1        0.041400         4140030 C A
       Affx-50032654     1        0.041402         4140195 C T
          rs10915421     1        0.041456         4145615 T C
          rs10915423     1        0.041460         4146028 A C
          rs10915424     1        0.041464         4146369 G A
          rs79710051     1        0.041511         4151149 C T
           rs4462110     1        0.041527         4152715 A G
           rs4481820     1        0.041529         4152928 C A
           rs6676961     1        0.041531         4153087 T G
          rs56329102     1        0.041558         4155841 A G
          rs10915428     1        0.041590         4158955 G T
          rs12073797     1        0.041652         4165198 G A
          rs10915430     1        0.041673         4167285 T C
          rs12077262     1        0.041700         4170048 C T
           rs7548756     1        0.041702         4170249 A C
         rs142617808     1        0.041709         4170945 C T
          rs10492945     1        0.041738         4173841 A G
          rs10915434     1        0.041741         4174116 T C
          rs61768822     1        0.041753         4175337 G A
           rs6670920     1        0.041761         4176106 T C
          rs78451862     1        0.041767         4176667 C A
          rs16840802     1        0.041779         4177898 G A
          rs10737402     1        0.041783         4178303 T C
          rs58758001     1        0.041784         4178413 G A
          rs57434236     1        0.041789         4178852 G A
         rs115990293     1        0.041790         4178990 G A
          rs12040805     1        0.041808         4180842 C T
          rs10915436     1        0.041812         4181168 G A
          rs10915437     1        0.041830         4183006 A G
          rs10915438     1        0.041833         4183258 G A
          rs10753368     1        0.041851         4185126 A G
          rs60987544     1        0.041854         4185419 A G
          rs12083774     1        0.041875         4187494 G A
           rs4654487     1        0.041880         4187952 T C
         rs188464494     1        0.041910         4190982 C T
         rs181611708     1        0.041910         4190983 T C
          rs77973408     1        0.041918         4191849 T C
          rs12409803     1        0.041934         4193426 G A
           rs4131507     1        0.041947         4194712 T C
          rs75440192     1        0.041948         4194778 A C
          rs35986531     1        0.041957         4195698 G A
           rs6702633     1        0.041970         4197035 G A
           rs6663939     1        0.041973         4197256 C T
          rs10915445     1        0.041976         4197642 G A
          rs16840831     1        0.042002         4200169 G A
          rs11808881     1        0.042008         4200837 G A
          rs16840836     1        0.042009         4200857 G A
          rs16840838     1        0.042013         4201349 G A
           rs4654492     1        0.042018         4201815 C T
          rs10799207     1        0.042023         4202343 G A
           rs7542208     1        0.042028         4202818 A G
         rs111564297     1        0.042054         4205370 A G
           rs9426471     1        0.042062         4206210 T C
          rs10915448     1        0.042075         4207525 C A
           rs9426495     1        0.042089         4208918 G A
          rs74880958     1        0.042091         4209057 G A
          rs76266474     1        0.042104         4210372 G A
           rs6683453     1        0.042104         4210402 G A
           rs9426473     1        0.042105         4210455 G A
          rs77995118     1        0.042126         4212626 C T
          rs12062122     1        0.042140         4214031 C T
           rs9988443     1        0.042162         4216165 G A
           rs4609397     1        0.042169         4216862 C T
          rs56307965     1        0.042174         4217420 A G
       snp_1_4218229     1        0.042182         4218229 G T
           rs4614226     1        0.042216         4221599 C T
           rs4654495     1        0.042224         4222406 C T
           rs4654496     1        0.042241         4224103 C T
         rs112503184     1        0.042251         4225126 A G
       snp_1_4227012     1        0.042270         4227012 C A
          rs16840868     1        0.042271         4227094 A G
          rs16840872     1        0.042272         4227248 C T
          rs10915459     1        0.042305         4230463 T C
          rs61512183     1        0.042306         4230599 G T
          rs12074880     1        0.042312         4231201 T C
          rs10915461     1        0.042316         4231631 A G
          rs10915462     1        0.042317         4231685 T C
           rs6688343     1        0.042318         4231757 T C
          rs12032430     1        0.042324         4232362 C A
          rs74808532     1        0.042327         4232721 G A
          rs61770878     1        0.042341         4234053 G A
           rs4233262     1        0.042370         4236982 C T
           rs4654418     1        0.042390         4239028 G A
           rs4233264     1        0.042402         4240178 T C
          rs11808641     1        0.042509         4250933 A G
          rs35392680     1        0.042514         4251398 C A
           rs6667065     1        0.042604         4260418 G A
          rs10158783     1        0.042635         4263519 G A
           rs4654512     1        0.042640         4263997 A G
         rs189581617     1        0.042651         4265109 C A
         rs115911642     1        0.042678         4267758 G T
          rs10915471     1        0.042679         4267889 T G
           rs6426402     1        0.042695         4269491 G T
          rs12022636     1        0.042715         4271526 C A
          rs10915472     1        0.042720         4271976 G A
          rs10753372     1        0.042738         4273842 T C
          rs10737404     1        0.042740         4273962 T C
          rs10915478     1        0.042769         4276903 T C
           rs4654424     1        0.042815         4281458 A G
          rs11579829     1        0.042828         4282786 C T
           rs2132177     1        0.042833         4283315 C A
         rs116060342     1        0.042884         4288405 C T
           rs1874266     1        0.042886         4288552 A G
          rs10915480     1        0.042888         4288803 A G
          rs10753374     1        0.042890         4289045 A G
          rs71640915     1        0.042899         4289935 C T
           rs7541544     1        0.042918         4291842 T C
          rs12071761     1        0.042939         4293892 G A
           rs4512614     1        0.042940         4294000 A G
          rs10915482     1        0.042950         4295001 A G
          rs12132422     1        0.042953         4295304 A G
           rs1390135     1        0.042960         4295957 T G
           rs7517989     1        0.042997         4299727 G T
           rs6426408     1        0.043008         4300806 C T
         rs111226363     1        0.043085         4308494 T C
         rs113638014     1        0.043110         4310961 G A
          rs12082705     1        0.043121         4312148 T G
           rs1908490     1        0.043122         4312205 C T
          rs75929494     1        0.043124         4312413 G T
            rs966321     1        0.043152         4315204 G T
            rs964715     1        0.043168         4316784 T C
           rs1495250     1        0.043173         4317251 T C
          rs10915489     1        0.043215         4321467 A G
          rs10799220     1        0.043231         4323102 C T
          rs77859638     1        0.043252         4325239 C A
           rs9286982     1        0.043256         4325589 A C
           rs2411738     1        0.043264         4326368 G A
           rs2101576     1        0.043276         4327635 C T
          rs10915494     1        0.043285         4328476 C T
           rs6677984     1        0.043303         4330287 A G
          rs12745470     1        0.043325         4332476 C A
          rs10737406     1        0.043333         4333290 C T
          rs10737408     1        0.043337         4333668 T C
          rs72855160     1        0.043404         4340427 A G
          rs79794329     1        0.043412         4341234 T C
          rs17407901     1        0.043415         4341517 C T
           rs1390136     1        0.043418         4341843 C T
           rs1495244     1        0.043426         4342604 G A
          rs16838558     1        0.043439         4343948 G A
          rs10915502     1        0.043485         4348535 T C
          rs16838560     1        0.043519         4351888 T C
           rs7529363     1        0.043541         4354060 A G
           rs2130621     1        0.043555         4355468 G A
       Affx-50033207     1        0.043557         4355726 G A
          rs12562995     1        0.043592         4359166 G A
         rs113406942     1        0.043637         4363702 C T
            rs503536     1        0.043641         4364070 G A
            rs693734     1        0.043642         4364226 C T
            rs351623     1        0.043669         4366890 C T
           rs1490413     1        0.043673         4367323 G A
          rs16838591     1        0.043674         4367389 G A
           rs4654523     1        0.043682         4368216 C T
            rs351617     1        0.043690         4368951 C T
           rs1495239     1        0.043701         4370074 C T
            rs351615     1        0.043704         4370385 G A
          rs12073612     1        0.043705         4370489 G A
            rs351614     1        0.043719         4371863 C T
           rs1353341     1        0.043730         4372992 G A
          rs10915509     1        0.043759         4375859 A C
           rs3912751     1        0.043768         4376816 C T
           rs3912752     1        0.043770         4377032 C T
          rs12408012     1        0.043797         4379687 A G
          rs16838662     1        0.043799         4379852 G A
           rs2411741     1        0.043803         4380344 C A
           rs2171985     1        0.043813         4381253 G T
            rs351605     1        0.043828         4382789 T C
            rs351606     1        0.043841         4384056 C T
            rs351608     1        0.043848         4384773 T G
            rs351609     1        0.043849         4384859 T C
       Affx-50033314     1        0.043850         4385047 G A
         rs184608567     1        0.043887         4388728 G T
            rs639739     1        0.043893         4389262 G A
          rs76755756     1        0.043904         4390432 T C
           rs1691448     1        0.043917         4391733 C A
          rs12047868     1        0.043941         4394053 C A
            rs628080     1        0.043943         4394304 G A
            rs614534     1        0.043951         4395059 C T
            rs599427     1        0.043961         4396104 C T
            rs684965     1        0.043975         4397528 A G
            rs589585     1        0.043980         4398015 T C
          rs11587563     1        0.044014         4401450 G A
            rs488256     1        0.044016         4401563 G A
          rs10915517     1        0.044027         4402714 G A
            rs590537     1        0.044029         4402852 A G
           rs6685851     1        0.044042         4404219 C T
          rs16838750     1        0.044043         4404344 C T
          rs11589129     1        0.044044         4404414 G T
            rs670174     1        0.044046         4404639 C A
          rs10799228     1        0.044060         4405998 G A
          rs16838763     1        0.044067         4406674 C T
            rs628678     1        0.044070         4407033 C T
            rs600933     1        0.044095         4409496 T C
            rs480106     1        0.044119         4411851 T C
           rs2926487     1        0.044154         4415431 A G
           rs1531328     1        0.044182         4418164 G A
            rs349394     1        0.044195         4419454 C T
            rs349393     1        0.044198         4419820 A C
            rs349392     1        0.044204         4420408 G T
            rs101287     1        0.044205         4420492 A C
          rs12025694     1        0.044205         4420509 C T
       Affx-50033407     1        0.044216         4421610 C A
          rs12404034     1        0.044227         4422683 A G
            rs349390     1        0.044239         4423896 T C
          rs16838813     1        0.044241         4424145 G A
             rs75411     1        0.044254         4425414 C T
          rs12404619     1        0.044261         4426085 C T
          rs11804791     1        0.044376         4437564 A G
            rs598564     1        0.044385         4438509 A G
            rs902403     1        0.044397         4439660 T C
          rs16838830     1        0.044406         4440598 T C
          rs74050762     1        0.044407         4440731 G A
            rs589870     1        0.044407         4440749 C T
           rs1845635     1        0.044411         4441089 A G
           rs6697594     1        0.044425         4442487 C T
          rs12037374     1        0.044431         4443108 C T
            rs239339     1        0.044445         4444539 G T
            rs349413     1        0.044447         4444706 C A
           rs7418714     1        0.044470         4446996 T G
       Affx-50033457     1        0.044475         4447498 C T
          rs16838882     1        0.044482         4448200 C T
            rs747776     1        0.044488         4448818 T C
          rs12041175     1        0.044499         4449883 T C
           rs2199204     1        0.044507         4450665 T G
       snp_1_4451012     1        0.044510         4451012 G A
          rs59270511     1        0.044512         4451182 T C
            rs349416     1        0.044557         4455696 A C
          rs10915522     1        0.044561         4456133 G A
           rs7521665     1        0.044563         4456277 G A
          rs10915523     1        0.044578         4457844 T C
          rs12043606     1        0.044603         4460262 C T
           rs1870505     1        0.044607         4460666 G A
          rs56081339     1        0.044610         4460965 G A
          rs16838950     1        0.044613         4461254 G A
           rs4654531     1        0.044615         4461533 G T
           rs4654532     1        0.044616         4461578 C A
          rs12048690     1        0.044624         4462386 T C
           rs4654430     1        0.044677         4467706 T C
          rs12047204     1        0.044687         4468747 C T
            rs547923     1        0.044689         4468884 C A
          rs10915528     1        0.044714         4471374 T C
            rs508647     1        0.044714         4471434 T G
            rs505933     1        0.044717         4471733 A G
            rs349403     1        0.044740         4474002 A G
          rs58063446     1        0.044755         4475510 G A
            rs349406     1        0.044758         4475766 T C
          rs10915531     1        0.044781         4478139 A G
           rs4654432     1        0.044812         4481215 C T
           rs2035010     1        0.044865         4486522 G A
           rs2035009     1        0.044867         4486705 T C
          rs12029910     1        0.044888         4488779 A G
           rs6678792     1        0.044894         4489398 T C
          rs10915533     1        0.044895         4489529 G A
          rs10915535     1        0.044915         4491460 G T
          rs17452433     1        0.044917         4491747 T C
         rs139738622     1        0.044928         4492826 G A
          rs12128076     1        0.044930         4492980 C A
           rs1556691     1        0.044932         4493215 A G
          rs60332560     1        0.044934         4493362 G A
           rs7546628     1        0.044953         4495287 A G
           rs1762814     1        0.044963         4496256 C T
           rs1674877     1        0.044967         4496659 C T
           rs6660514     1        0.044971         4497118 C T
          rs16839008     1        0.044988         4498843 T C
          rs12128230     1        0.045019         4501911 A C
            rs780577     1        0.045029         4502866 A G
            rs705683     1        0.045040         4503952 A G
            rs706144     1        0.045041         4504094 A G
            rs780586     1        0.045049         4504927 C T
          rs10915541     1        0.045055         4505512 C T
          rs10915542     1        0.045059         4505940 G A
            rs780587     1        0.045060         4505966 T C
            rs705684     1        0.045082         4508172 C T
           rs2054269     1        0.045093         4509337 G A
            rs705685     1        0.045108         4510840 C T
            rs922114     1        0.045114         4511421 C T
          rs12407583     1        0.045139         4513894 A G
          rs11584026     1        0.045145         4514453 G A
            rs662036     1        0.045192         4519189 T C
            rs605629     1        0.045194         4519399 C T
            rs608210     1        0.045199         4519912 A G
            rs619705     1        0.045218         4521752 G T
            rs694474     1        0.045224         4522376 G A
            rs664520     1        0.045234         4523357 C T
           rs4654545     1        0.045256         4525604 T C
          rs12140626     1        0.045336         4533632 G A
          rs61771172     1        0.045338         4533830 G A
          rs72633543     1        0.045340         4534013 T C
          rs10047182     1        0.045343         4534321 G A
          rs12143782     1        0.045344         4534350 C T
          rs11799294     1        0.045349         4534860 A G
          rs55653177     1        0.045350         4534969 C T
           rs7541288     1        0.045351         4535148 C T
           rs7548712     1        0.045360         4535976 A G
           rs6426417     1        0.045367         4536676 G A
          rs35604764     1        0.045373         4537297 A G
          rs11810490     1        0.045383         4538274 C T
           rs1037800     1        0.045408         4540795 G A
            rs638289     1        0.045410         4541044 A G
          rs11799990     1        0.045414         4541390 A C
           rs6656245     1        0.045437         4543663 A G
            rs350170     1        0.045442         4544178 T C
            rs350171     1        0.045448         4544793 G T
            rs350174     1        0.045462         4546197 T C
            rs350181     1        0.045481         4548088 G A
            rs705689     1        0.045493         4549307 T G
            rs780606     1        0.045494         4549402 A G
            rs350187     1        0.045499         4549933 G A
            rs780613     1        0.045516         4551552 C T
         rs117946689     1        0.045516         4551571 T C
            rs780614     1        0.045517         4551679 T C
           rs1878052     1        0.045528         4552802 G A
          rs75178978     1        0.045530         4552972 C A
            rs350193     1        0.045542         4554214 C T
           rs4654547     1        0.045558         4555847 C T
            rs239770     1        0.045565         4556490 T C
            rs609506     1        0.045589         4558933 T C
           rs4654438     1        0.045599         4559901 T C
            rs582598     1        0.045620         4561962 C A
            rs660100     1        0.045624         4562350 A G
           rs4654548     1        0.045625         4562476 G A
           rs6681032     1        0.045631         4563129 C T
            rs350165     1        0.045647         4564684 G A
           rs4654551     1        0.045662         4566175 T C
          rs11802243     1        0.045665         4566477 G A
          rs71640932     1        0.045666         4566641 A G
           rs1870509     1        0.045668         4566795 A G
          rs10799241     1        0.045695         4569547 A G
           rs1612698     1        0.045704         4570386 A G
         rs143284520     1        0.045709         4570921 C T
           rs4654552     1        0.045710         4570982 C T
           rs1710415     1        0.045717         4571740 A G
       Affx-50033847     1        0.045718         4571780 G A
           rs1762826     1        0.045728         4572778 C T
           rs4480324     1        0.045731         4573099 A G
          rs12134323     1        0.045734         4573363 A G
           rs1710421     1        0.045740         4573989 C T
          rs10915550     1        0.045755         4575522 C T
       Affx-50033853     1        0.045769         4576944 C T
           rs7536708     1        0.045770         4576987 G T
           rs6703696     1        0.045785         4578495 A G
           rs1229148     1        0.045793         4579258 A G
          rs12039682     1        0.045812         4581230 C T
          rs12039710     1        0.045813         4581338 C A
            rs608203     1        0.045816         4581585 T C
            rs607850     1        0.045816         4581623 A G
          rs57010025     1        0.045821         4582096 C T
          rs10489135     1        0.045822         4582199 T C
         rs111999731     1        0.045844         4584350 C T
            rs780983     1        0.045866         4586606 C T
            rs241239     1        0.045872         4587177 A G
            rs241238     1        0.045875         4587519 A G
            rs241233     1        0.045906         4590550 T C
            rs241230     1        0.045921         4592116 G T
           rs1515673     1        0.045924         4592382 G A
         rs112396140     1        0.045944         4594365 G A
          rs12084169     1        0.045965         4596534 C T
          rs12737521     1        0.045981         4598090 G A
          rs11809295     1        0.045983         4598273 T C
            rs593171     1        0.045991         4599122 C T
            rs592726     1        0.045992         4599243 C T
            rs694967     1        0.046034         4603370 T G
            rs241216     1        0.046042         4604169 G A
            rs241219     1        0.046062         4606192 T C
          rs12092980     1        0.046065         4606471 A G
            rs241221     1        0.046090         4609050 T C
           rs7549444     1        0.046114         4611435 A G
          rs12117466     1        0.046128         4612752 C T
            rs241250     1        0.046132         4613233 C T
            rs171319     1        0.046150         4615013 C T
          rs10799244     1        0.046179         4617856 T C
           rs6685798     1        0.046183         4618251 G A
            rs916408     1        0.046183         4618279 T C
            rs241264     1        0.046190         4619038 C T
            rs241265     1        0.046194         4619393 G T
         rs149231346     1        0.046198         4619800 A G
            rs241266     1        0.046203         4620290 G A
          rs10915560     1        0.046209         4620923 T C
          rs12120353     1        0.046210         4620996 C A
          rs16839306     1        0.046217         4621675 G A
          rs12562259     1        0.046217         4621695 G A
            rs977271     1        0.046257         4625696 C T
            rs241271     1        0.046263         4626255 T C
            rs241273     1        0.046271         4627077 A C
            rs241274     1        0.046275         4627482 A C
            rs241275     1        0.046280         4627979 A G
            rs241277     1        0.046292         4629186 A C
            rs241278     1        0.046294         4629408 T C
         rs115225824     1        0.046296         4629621 G A
          rs16839328     1        0.046303         4630342 C T
           rs7526879     1        0.046305         4630483 C T
         rs112298437     1        0.046324         4632440 C A
         rs116728134     1        0.046325         4632486 T G
            rs241211     1        0.046325         4632528 A G
           rs1541318     1        0.046350         4634978 A G
           rs1157688     1        0.046368         4636767 T C
           rs1024139     1        0.046409         4640902 T C
            rs241225     1        0.046417         4641742 G A
          rs61765446     1        0.046421         4642126 G A
            rs184781     1        0.046425         4642477 C T
          rs12036574     1        0.046425         4642515 C T
           rs2078573     1        0.046434         4643432 A C
       snp_1_4643688     1        0.046437         4643688 T C
       Affx-50034036     1        0.046443         4644331 T C
            rs619364     1        0.046464         4646379 G A
           rs4654446     1        0.046466         4646572 C T
            rs562787     1        0.046468         4646797 A G
            rs532259     1        0.046470         4646963 C T
            rs916404     1        0.046487         4648677 A G
            rs546397     1        0.046492         4649157 A G
           rs1849943     1        0.046493         4649316 G A
          rs12079284     1        0.046512         4651204 G A
            rs164771     1        0.046538         4653765 G A
           rs6426423     1        0.046561         4656147 C A
            rs526695     1        0.046570         4657049 T C
          rs12567277     1        0.046585         4658538 C T
         rs116152849     1        0.046599         4659903 G A
            rs537761     1        0.046624         4662408 C A
            rs618751     1        0.046625         4662532 G A
            rs164782     1        0.046646         4664637 G A
            rs164781     1        0.046652         4665232 G A
           rs3896439     1        0.046687         4668670 G A
          rs78709476     1        0.046732         4673171 A G
           rs2411887     1        0.046771         4677087 C T
           rs7538835     1        0.046780         4677980 G A
           rs4654574     1        0.046797         4679731 T C
           rs1905304     1        0.046800         4679951 C A
           rs6668002     1        0.046821         4682104 T C
          rs12028575     1        0.046828         4682815 A G
          rs61764967     1        0.046835         4683548 T C
           rs6674936     1        0.046843         4684305 T C
           rs1107468     1        0.046848         4684846 A G
            rs875807     1        0.046857         4685672 A G
         rs112763214     1        0.046862         4686195 G A
          rs56028718     1        0.046866         4686641 G A
         rs115785205     1        0.046872         4687210 G A
           rs2269620     1        0.046873         4687282 C T
           rs4654576     1        0.046878         4687814 A C
           rs7553610     1        0.046879         4687874 G A
         rs116034210     1        0.046887         4688658 C T
          rs74051907     1        0.046903         4690277 A C
           rs7527078     1        0.046909         4690893 C T
          rs12405615     1        0.046946         4694598 C T
           rs2071967     1        0.046961         4696092 C T
           rs2101195     1        0.046973         4697300 C T
          rs12122754     1        0.046986         4698559 C T
          rs10915575     1        0.047013         4701258 T C
           rs2035453     1        0.047050         4704955 C T
           rs4654454     1        0.047082         4708162 T C
          rs10915577     1        0.047105         4710486 A G
          rs72637550     1        0.047110         4710953 G A
         rs114993551     1        0.047113         4711259 G A
           rs1483198     1        0.047174         4717391 A G
         rs115637554     1        0.047205         4720501 T C
           rs6658403     1        0.047214         4721425 C T
          rs12406838     1        0.047218         4721793 G A
           rs2035454     1        0.047224         4722431 A G
           rs1531830     1        0.047224         4722443 T C
           rs1531831     1        0.047224         4722447 G A
          rs12408160     1        0.047230         4723046 C T
          rs12083131     1        0.047238         4723818 G A
          rs10915578     1        0.047239         4723917 A G
          rs17421247     1        0.047250         4724957 C T
          rs11588149     1        0.047255         4725496 C T
          rs12567266     1        0.047265         4726454 T C
          rs12137938     1        0.047267         4726685 T C
           rs6658098     1        0.047271         4727086 C T
         rs117461155     1        0.047276         4727630 A G
          rs12141394     1        0.047311         4731117 A G
           rs4144452     1        0.047316         4731588 A G
          rs11587129     1        0.047319         4731928 G A
          rs72857942     1        0.047322         4732175 G A
           rs1564667     1        0.047325         4732473 A G
           rs4654585     1        0.047332         4733239 T C
          rs12409187     1        0.047338         4733793 G A
          rs13376219     1        0.047351         4735056 G A
          rs75303035     1        0.047362         4736166 G A
          rs10915584     1        0.047365         4736456 G T
          rs13376167     1        0.047368         4736774 C A
          rs16839450     1        0.047375         4737531 C T
           rs2071989     1        0.047376         4737605 C T
          rs10915585     1        0.047379         4737890 C T
           rs2071990     1        0.047381         4738058 C T
           rs2071991     1        0.047384         4738355 A G
           rs2071995     1        0.047387         4738678 C T
          rs59390834     1        0.047388         4738788 G A
          rs61093582     1        0.047389         4738858 C T
          rs74697122     1        0.047389         4738920 T C
          rs10799257     1        0.047393         4739318 A C
          rs72637587     1        0.047414         4741362 G A
          rs12402269     1        0.047425         4742517 T C
            rs763238     1        0.047437         4743704 C T
          rs17344940     1        0.047442         4744206 G T
           rs4993529     1        0.047443         4744294 C T
          rs72637589     1        0.047462         4746210 C T
          rs72637591     1        0.047465         4746513 C A
          rs10915587     1        0.047466         4746636 C T
       Affx-50034382     1        0.047467         4746660 G A
       Affx-50034383     1        0.047467         4746679 G A
          rs17344953     1        0.047470         4747020 G A
         rs114214789     1        0.047475         4747450 G A
          rs12747700     1        0.047477         4747737 G A
           rs1076944     1        0.047483         4748305 G T
         rs113251363     1        0.047508         4750789 C T
            rs242052     1        0.047510         4751030 A G
           rs4654587     1        0.047530         4752960 G A
           rs7525374     1        0.047541         4754057 A G
          rs10915588     1        0.047565         4756468 T C
       snp_1_4758623     1        0.047586         4758623 A G
          rs72638815     1        0.047597         4759705 T C
           rs6686733     1        0.047632         4763189 T C
           rs6681520     1        0.047634         4763401 C T
           rs2101196     1        0.047678         4767753 A G
           rs4654593     1        0.047698         4769825 G T
           rs7532197     1        0.047708         4770768 G T
            rs242056     1        0.047727         4772717 G A
            rs242058     1        0.047744         4774438 T C
       Affx-50034495     1        0.047754         4775393 T C
            rs242040     1        0.047793         4779288 A G
           rs3820251     1        0.047812         4781151 C T
           rs3820252     1        0.047846         4784556 C T
           rs3820253     1        0.047849         4784884 G A
            rs242044     1        0.047871         4787119 A G
            rs242050     1        0.047892         4789179 G A
            rs732801     1        0.047896         4789585 G A
            rs446529     1        0.047954         4795414 T C
         rs150633398     1        0.047971         4797101 C A
           rs3753702     1        0.047992         4799200 C T
            rs382646     1        0.048017         4801656 T C
            rs392620     1        0.048019         4801923 C T
            rs540299     1        0.048036         4803586 A G
       snp_1_4803749     1        0.048037         4803749 A G
           rs4654598     1        0.048043         4804342 G A
           rs2802721     1        0.048085         4808454 G A
            rs364642     1        0.048106         4810552 C T
            rs449154     1        0.048114         4811383 A G
         rs114386148     1        0.048114         4811435 C A
         rs114922081     1        0.048116         4811601 G A
            rs380239     1        0.048131         4813115 A G
           rs4654605     1        0.048140         4813984 T C
            rs428001     1        0.048144         4814400 G A
          rs76545972     1        0.048159         4815915 A G
          rs12022212     1        0.048162         4816202 G T
          rs41511844     1        0.048191         4819117 A C
            rs397559     1        0.048208         4820799 C T
          rs12119789     1        0.048235         4823492 G A
          rs12066439     1        0.048243         4824311 C T
            rs424723     1        0.048247         4824742 C T
           rs2743979     1        0.048252         4825152 G A
           rs7518471     1        0.048286         4828606 C T
           rs1564664     1        0.048308         4830779 C T
            rs423285     1        0.048311         4831076 C T
            rs396112     1        0.048313         4831320 G A
          rs12030265     1        0.048318         4831752 C T
         rs115807997     1        0.048326         4832603 T G
           rs3766977     1        0.048335         4833498 G T
            rs874668     1        0.048336         4833605 G A
            rs399377     1        0.048354         4835375 T C
       Affx-50034761     1        0.048378         4837778 G A
            rs414909     1        0.048382         4838241 C T
          rs71640950     1        0.048418         4841809 G A
          rs12037089     1        0.048440         4844027 C T
           rs9426506     1        0.048444         4844376 C T
           rs9426484     1        0.048451         4845112 G A
           rs6426434     1        0.048459         4845892 G A
          rs11805709     1        0.048476         4847594 C T
       snp_1_4848027     1        0.048480         4848027 A G
           rs2235443     1        0.048513         4851303 A G
           rs6657800     1        0.048520         4851989 C T
           rs2411894     1        0.048529         4852907 C T
          rs78993684     1        0.048544         4854399 G A
          rs11807645     1        0.048549         4854949 G A
          rs10915601     1        0.048571         4857146 G A
          rs16839670     1        0.048587         4858666 A C
          rs17345273     1        0.048595         4859488 G A
           rs4654607     1        0.048612         4861160 C T
          rs10429868     1        0.048659         4865858 G A
       Affx-50034895     1        0.048667         4866691 C T
          rs12410445     1        0.048678         4867850 T G
          rs59103994     1        0.048714         4871384 C T
          rs10799262     1        0.048726         4872571 G A
          rs10915612     1        0.048731         4873056 A G
          rs10915613     1        0.048745         4874505 G A
         rs148942733     1        0.048754         4875407 C A
         rs143659648     1        0.048754         4875430 C A
           rs1120120     1        0.048789         4878871 C T
          rs10915616     1        0.048805         4880480 C T
           rs2050010     1        0.048809         4880917 C A
          rs12122126     1        0.048813         4881267 T C
           rs1883345     1        0.048827         4882656 G A
          rs10915621     1        0.048857         4885686 T C
          rs12026226     1        0.048879         4887910 C A
           rs2181699     1        0.048880         4888012 G T
           rs2025378     1        0.048917         4891736 C T
           rs2025377     1        0.048920         4892026 G A
           rs4654461     1        0.048948         4894800 C T
           rs7527319     1        0.049017         4901737 C A
         rs115304788     1        0.049023         4902335 G A
          rs11801685     1        0.049064         4906440 G A
          rs10915626     1        0.049068         4906783 G A
         rs116699286     1        0.049081         4908061 C T
           rs6683849     1        0.049089         4908901 A G
          rs11582462     1        0.049091         4909116 A G
           rs7549868     1        0.049127         4912726 A G
          rs11807284     1        0.049142         4914202 T C
           rs6426440     1        0.049149         4914910 C A
           rs2898848     1        0.049173         4917268 G A
           rs2209165     1        0.049175         4917460 C T
          rs10915644     1        0.049278         4927798 C T
          rs10915645     1        0.049282         4928187 G T
          rs12567053     1        0.049289         4928868 C T
           rs7525315     1        0.049297         4929661 A G
           rs1886112     1        0.049302         4930181 T C
          rs10489137     1        0.049335         4933495 T G
          rs12094634     1        0.049390         4938998 A G
       Affx-50035193     1        0.049391         4939103 G A
           rs7539101     1        0.049407         4940715 C T
          rs11799924     1        0.049429         4942864 A G
           rs1544062     1        0.049518         4951789 A C
           rs4654619     1        0.049527         4952655 C A
           rs6664880     1        0.049528         4952788 A G
          rs12025356     1        0.049547         4954746 G A
           rs4654465     1        0.049548         4954775 C A
         rs147327186     1        0.049558         4955810 G A
           rs6426446     1        0.049559         4955862 C T
          rs12026056     1        0.049583         4958273 C T
           rs2031246     1        0.049598         4959786 A G
           rs1998542     1        0.049609         4960911 A G
           rs1980722     1        0.049640         4964005 C T
          rs17345545     1        0.049652         4965152 A C
           rs4654468     1        0.049656         4965631 T C
         rs151103868     1        0.049685         4968526 C A
           rs6678459     1        0.049685         4968528 C T
          rs10753392     1        0.049697         4969750 A G
          rs10753394     1        0.049699         4969942 T C
          rs11584441     1        0.049716         4971582 T G
       snp_1_4973046     1        0.049730         4973046 C T
          rs11585038     1        0.049731         4973094 T C
          rs11805753     1        0.049731         4973107 C T
          rs10915668     1        0.049733         4973301 C T
          rs10915670     1        0.049754         4975417 G A
          rs10157835     1        0.049756         4975565 A G
          rs12035499     1        0.049807         4980692 G A
          rs11585268     1        0.049811         4981107 C T
            rs942245     1        0.049815         4981503 A G
           rs2898850     1        0.049816         4981607 C T
          rs10915671     1        0.049832         4983217 G A
           rs4141867     1        0.049838         4983798 T C
           rs6702564     1        0.049840         4984025 G A
           rs2093765     1        0.049849         4984882 A G
           rs2093763     1        0.049851         4985137 G A
           rs6675013     1        0.049853         4985257 T C
           rs1886111     1        0.049859         4985926 T G
           rs4644459     1        0.049865         4986508 T C
           rs6666453     1        0.049874         4987424 T G
           rs6658988     1        0.049880         4987953 C T
          rs11584727     1        0.049883         4988262 G A
          rs10799275     1        0.049883         4988306 T C
       snp_1_4990082     1        0.049901         4990082 T C
           rs2898853     1        0.049922         4992204 T C
          rs12409253     1        0.049945         4994452 G A
          rs10915683     1        0.049962         4996185 A G
           rs4654470     1        0.049962         4996226 A G
          rs12045266     1        0.049963         4996275 G T
          rs12040043     1        0.049968         4996772 G A
           rs9426467     1        0.049974         4997363 A G
           rs4654471     1        0.050001         5000086 T C
          rs10915295     1        0.050015         5001488 T G
          rs12042532     1        0.050021         5002053 T G
           rs7555212     1        0.050024         5002367 C T
           rs6669905     1        0.050027         5002713 T C
           rs9286971     1        0.050035         5003504 G A
         rs111390585     1        0.050099         5009893 G A
          rs10915297     1        0.050101         5010142 T C
           rs6664358     1        0.050110         5010988 C T
          rs12411011     1        0.050113         5011310 G A
           rs9426489     1        0.050114         5011382 G T
           rs9426490     1        0.050114         5011402 A G
           rs7522655     1        0.050120         5012038 C T
          rs12410485     1        0.050124         5012355 T C
           rs9426491     1        0.050136         5013645 A G
           rs6692780     1        0.050146         5014583 T C
          rs12029491     1        0.050177         5017652 C T
          rs12126932     1        0.050196         5019553 C T
         rs113730114     1        0.050209         5020875 C T
          rs10799145     1        0.050212         5021200 T G
          rs34014645     1        0.050214         5021420 G A
          rs72634191     1        0.050218         5021791 A G
         rs112620427     1        0.050226         5022631 A G
         rs112234297     1        0.050227         5022669 G A
          rs12754637     1        0.050233         5023321 G A
           rs6702660     1        0.050234         5023430 A G
           rs3101219     1        0.050251         5025060 T C
           rs3128678     1        0.050252         5025179 A G
          rs74054014     1        0.050256         5025586 G A
           rs3128681     1        0.050262         5026241 G A
          rs72635316     1        0.050269         5026859 T C
          rs72635317     1        0.050269         5026910 T G
          rs10915300     1        0.050269         5026921 G A
           rs6426375     1        0.050275         5027479 C A
          rs10799148     1        0.050303         5030255 T G
          rs10799149     1        0.050314         5031379 G A
           rs7518523     1        0.050316         5031561 A G
          rs12127329     1        0.050325         5032456 G A
          rs76290374     1        0.050342         5034174 G A
          rs34001007     1        0.050356         5035614 G A
       snp_1_5035663     1        0.050357         5035663 C T
           rs6665175     1        0.050359         5035937 C T
          rs12757902     1        0.050362         5036234 G A
           rs6666330     1        0.050378         5037812 A G
           rs6657381     1        0.050391         5039093 C T
           rs1563791     1        0.050437         5043734 C A
           rs1106585     1        0.050450         5044970 G A
           rs7365286     1        0.050472         5047163 C T
            rs716671     1        0.050481         5048109 G T
          rs10737392     1        0.050489         5048934 A C
          rs12725971     1        0.050512         5051232 A G
           rs6683624     1        0.050517         5051710 C T
           rs1459753     1        0.050531         5053101 G A
          rs12116428     1        0.050543         5054350 C T
           rs1380469     1        0.050612         5061217 C T
       Affx-50035596     1        0.050614         5061392 T C
          rs12091364     1        0.050617         5061689 G A
          rs10915308     1        0.050656         5065589 C T
          rs12123277     1        0.050657         5065696 C A
           rs1380470     1        0.050657         5065717 A G
          rs10915309     1        0.050659         5065850 G A
           rs9662885     1        0.050662         5066205 G T
         rs115418215     1        0.050680         5068030 G A
          rs10915310     1        0.050682         5068210 A G
          rs10915311     1        0.050690         5068955 A C
          rs10915312     1        0.050704         5070407 A G
          rs10753346     1        0.050735         5073536 T C
          rs12047764     1        0.050776         5077552 T C
          rs10915315     1        0.050783         5078349 A G
       Affx-50034876     1        0.050794         5079353 G A
           rs6689504     1        0.050804         5080433 T G
           rs2334259     1        0.050820         5082020 A G
          rs10799153     1        0.050821         5082140 A G
           rs1459765     1        0.050881         5088062 C T
            rs720318     1        0.050890         5088994 G A
           rs9439507     1        0.050910         5090997 A G
       Affx-50035765     1        0.050913         5091266 T C
         rs145475357     1        0.050922         5092247 C A
         rs143765258     1        0.050947         5094655 C T
           rs1459762     1        0.050959         5095862 C T
           rs1459761     1        0.051007         5100691 A G
       Affx-50035828     1        0.051008         5100774 C T
           rs4949162     1        0.051009         5100883 A G
         rs149893462     1        0.051034         5103405 G A
           rs1459760     1        0.051040         5104037 A G
         rs187053086     1        0.051041         5104129 G T
          rs10799157     1        0.051139         5113911 C A
          rs10915329     1        0.051141         5114102 C T
          rs10915330     1        0.051174         5117415 A G
           rs1563792     1        0.051249         5124859 G A
         rs181983256     1        0.051257         5125691 T C
       Affx-50035918     1        0.051260         5125954 G A
       Affx-50035919     1        0.051271         5127097 G A
           rs6603832     1        0.051275         5127543 A G
           rs1599169     1        0.051346         5134631 C T
           rs6674916     1        0.051383         5138253 G T
          rs11590026     1        0.051402         5140226 G A
           rs3128687     1        0.051413         5141293 G T
           rs3128689     1        0.051416         5141640 C A
          rs10915339     1        0.051424         5142406 G A
          rs10915341     1        0.051426         5142552 T G
          rs12047111     1        0.051428         5142784 A G
           rs2334263     1        0.051428         5142818 T C
           rs6680801     1        0.051451         5145066 G A
         rs114778325     1        0.051451         5145133 T C
           rs6672514     1        0.051454         5145395 A G
          rs12120144     1        0.051455         5145463 G T
          rs10915342     1        0.051461         5146071 T C
           rs3101213     1        0.051508         5150766 A G
           rs2290849     1        0.051512         5151245 C T
           rs3101225     1        0.051562         5156245 A C
           rs4949171     1        0.051582         5158225 C T
           rs2242157     1        0.051607         5160662 G T
           rs1459766     1        0.051607         5160731 T G
           rs2169090     1        0.051644         5164424 T C
          rs10733013     1        0.051687         5168663 C T
           rs2722784     1        0.051693         5169304 A C
           rs7513590     1        0.051707         5170712 A G
           rs2611423     1        0.051738         5173804 C A
          rs10737396     1        0.051816         5181615 T C
          rs12094666     1        0.051818         5181816 C T
           rs4949166     1        0.051838         5183812 C T
           rs4313443     1        0.051839         5183873 C T
           rs4356099     1        0.051839         5183925 G A
           rs2722793     1        0.051841         5184077 G T
          rs12023023     1        0.051860         5186019 C T
           rs6674378     1        0.051862         5186247 T G
           rs2611421     1        0.051874         5187380 C T
          rs77096712     1        0.051876         5187579 A G
          rs17374719     1        0.051896         5189642 A G
          rs12083573     1        0.051902         5190166 A G
          rs56010481     1        0.051926         5192573 A G
          rs10492923     1        0.051930         5193026 A G
          rs10492924     1        0.051931         5193116 G A
          rs16840020     1        0.051942         5194204 C T
          rs10737397     1        0.051952         5195167 A C
          rs12409689     1        0.051953         5195251 T C
          rs10915359     1        0.051953         5195291 A G
          rs12122020     1        0.051953         5195317 C T
          rs10492925     1        0.051954         5195371 T C
           rs9439506     1        0.051967         5196739 A G
          rs10799173     1        0.051980         5197977 C T
          rs12087805     1        0.051999         5199928 G A
           rs6681148     1        0.052005         5200509 C T
          rs16840055     1        0.052023         5202319 A G
          rs12743573     1        0.052042         5204164 G A
           rs9439509     1        0.052064         5206445 G A
           rs4543848     1        0.052078         5207756 T C
          rs12121369     1        0.052101         5210124 C A
          rs10753353     1        0.052111         5211134 T C
          rs10799174     1        0.052176         5217644 G A
           rs9439511     1        0.052186         5218601 C T
           rs4512698     1        0.052252         5225152 G A
         rs181190100     1        0.052262         5226244 G A
           rs6690311     1        0.052267         5226688 A G
           rs6603817     1        0.052298         5229819 A G
          rs12026977     1        0.052312         5231170 T C
           rs4394703     1        0.052319         5231892 C A
           rs6692740     1        0.052326         5232617 A G
          rs10492927     1        0.052338         5233803 C T
          rs10492928     1        0.052340         5233991 G T
         rs138458813     1        0.052343         5234310 A G
           rs6698702     1        0.052361         5236110 C T
          rs10915371     1        0.052389         5238873 G A
           rs7547229     1        0.052402         5240211 C T
           rs4641339     1        0.052438         5243848 G A
          rs17366838     1        0.052466         5246626 G T
           rs6669501     1        0.052468         5246841 C T
          rs10492931     1        0.052474         5247355 G A
          rs16840118     1        0.052494         5249435 T C
          rs11583754     1        0.052511         5251088 A G
          rs17375504     1        0.052516         5251569 G T
           rs7536712     1        0.052537         5253664 T C
         rs116034571     1        0.052542         5254212 A G
          rs78286402     1        0.052546         5254643 T C
          rs34558231     1        0.052568         5256756 C T
           rs7528871     1        0.052591         5259095 C A
          rs12136793     1        0.052608         5260757 T C
           rs2679218     1        0.052629         5262901 T C
          rs55736942     1        0.052640         5263972 A G
           rs2722787     1        0.052645         5264517 T C
          rs76392651     1        0.052677         5267666 C T
           rs6603821     1        0.052679         5267850 G A
          rs10915379     1        0.052692         5269240 A G
          rs12140099     1        0.052703         5270277 A G
           rs2883104     1        0.052774         5277439 C T
           rs4391679     1        0.052776         5277630 G A
          rs79241192     1        0.052786         5278609 G A
          rs16840183     1        0.052805         5280502 T G
           rs7549461     1        0.052811         5281117 C A
          rs16840193     1        0.052827         5282727 G A
            rs938962     1        0.052839         5283942 C T
          rs12067876     1        0.052853         5285283 G A
           rs4259664     1        0.052871         5287108 T G
          rs35457436     1        0.052886         5288559 T C
            rs632051     1        0.052919         5291879 C A
            rs677735     1        0.052952         5295176 A G
            rs473104     1        0.052978         5297845 A G
          rs12026938     1        0.052985         5298490 G A
            rs551536     1        0.052991         5299059 T C
          rs79870364     1        0.053015         5301549 C T
            rs534321     1        0.053021         5302118 A C
            rs480807     1        0.053034         5303371 G A
            rs673451     1        0.053054         5305364 T G
          rs12125074     1        0.053068         5306840 G A
            rs521430     1        0.053071         5307076 C T
            rs640254     1        0.053085         5308545 A G
           rs7534404     1        0.053093         5309255 G A
          rs10915395     1        0.053096         5309567 A C
          rs12135834     1        0.053097         5309667 C T
          rs12128282     1        0.053099         5309897 G A
           rs4465222     1        0.053103         5310258 T C
            rs670971     1        0.053123         5312308 G A
            rs494046     1        0.053124         5312366 T C
           rs6703948     1        0.053134         5313445 C A
          rs12091281     1        0.053147         5314737 C T
          rs16840287     1        0.053153         5315321 C T
          rs72852189     1        0.053168         5316838 G A
          rs12089315     1        0.053186         5318552 C T
            rs632798     1        0.053205         5320534 A G
            rs630153     1        0.053211         5321139 G A
          rs74052008     1        0.053220         5322010 A G
            rs499416     1        0.053242         5324231 T C
            rs504015     1        0.053247         5324740 G A
          rs12139398     1        0.053257         5325724 G T
            rs648378     1        0.053259         5325924 G A
            rs479689     1        0.053273         5327281 T C
           rs2945621     1        0.053278         5327760 C T
            rs589314     1        0.053298         5329783 C T
            rs682425     1        0.053308         5330757 A C
            rs695100     1        0.053314         5331421 T C
          rs11808981     1        0.053333         5333340 T C
          rs11800907     1        0.053334         5333384 C T
            rs504647     1        0.053342         5334212 G A
          rs12732868     1        0.053346         5334637 T G
          rs12747870     1        0.053349         5334891 C T
           rs4847576     1        0.053356         5335599 T C
          rs16840442     1        0.053358         5335785 G A
           rs2986188     1        0.053358         5335794 G A
            rs541414     1        0.053360         5335977 A C
            rs490606     1        0.053378         5337844 G A
           rs7533772     1        0.053387         5338732 G A
           rs2986187     1        0.053406         5340630 A G
          rs10492935     1        0.053412         5341232 A G
          rs66519008     1        0.053413         5341323 G A
          rs17423547     1        0.053415         5341464 T C
          rs12141954     1        0.053423         5342295 A G
            rs604664     1        0.053430         5343032 T C
          rs10915403     1        0.053436         5343556 G A
            rs557477     1        0.053465         5346474 T G
            rs678476     1        0.053480         5347979 C A
           rs4417082     1        0.053483         5348270 A G
          rs10915406     1        0.053496         5349616 G A
          rs12145750     1        0.053512         5351162 A G
            rs927806     1        0.053516         5351554 G A
           rs4287614     1        0.053530         5353009 A G
          rs10753360     1        0.053539         5353894 C T
            rs932788     1        0.053543         5354266 A C
            rs932789     1        0.053544         5354364 A G
          rs76665421     1        0.053544         5354391 C T
          rs75992681     1        0.053544         5354421 C T
            rs912988     1        0.053548         5354844 C T
          rs10799191     1        0.053566         5356607 C A
           rs9286979     1        0.053571         5357073 G A
          rs72854426     1        0.053582         5358151 A G
            rs912991     1        0.053584         5358384 A G
           rs7518506     1        0.053587         5358738 G A
          rs11579000     1        0.053623         5362345 A G
           rs9439552     1        0.053625         5362464 C T
           rs9439523     1        0.053688         5368769 A G
           rs4847571     1        0.053701         5370062 A G
          rs12040942     1        0.053712         5371159 C A
           rs4847570     1        0.053729         5372885 T C
         rs140143457     1        0.053729         5372909 G A
           rs5026665     1        0.053749         5374940 A G
           rs2031582     1        0.053775         5377544 A G
           rs2148210     1        0.053784         5378416 A G
           rs4847569     1        0.053796         5379624 C T
           rs9439567     1        0.053816         5381554 T C
          rs10157507     1        0.053841         5384082 A G
           rs1570964     1        0.053842         5384158 A G
           rs4847565     1        0.053843         5384328 G A
          rs61763318     1        0.053844         5384377 C T
            rs912994     1        0.053851         5385080 T G
           rs9439530     1        0.053902         5390186 T C
          rs11576325     1        0.053905         5390472 C T
           rs9439531     1        0.053915         5391497 G T
          rs12085538     1        0.053921         5392080 A G
           rs9439570     1        0.053954         5395410 C T
            rs912993     1        0.053960         5395996 G A
          rs76663244     1        0.054012         5401168 C T
           rs1326005     1        0.054036         5403585 A G
          rs78241092     1        0.054057         5405701 G A
          rs12408534     1        0.054081         5408123 T C
         rs116527279     1        0.054102         5410211 G T
         rs149427169     1        0.054117         5411652 G A
          rs79877995     1        0.054126         5412592 A G
          rs12738923     1        0.054159         5415884 C T
         rs146542195     1        0.054180         5418030 T C
           rs7525683     1        0.054218         5421797 A G
         rs113467910     1        0.054222         5422186 G A
           rs6681674     1        0.054244         5424374 T C
         rs113620373     1        0.054250         5424992 C T
          rs11583605     1        0.054251         5425109 C A
          rs11801594     1        0.054261         5426110 T C
          rs76980187     1        0.054268         5426757 T C
         rs113153494     1        0.054285         5428484 A C
         rs116351199     1        0.054285         5428545 A G
         rs111295475     1        0.054304         5430389 G A
           rs7368252     1        0.054643         5464332 T C
          rs11586280     1        0.054667         5466737 T C
           rs7418357     1        0.054715         5471517 G A
           rs3924260     1        0.054799         5479861 C A
          rs11260657     1        0.054824         5482386 G A
           rs3922826     1        0.054852         5485177 T G
          rs12735700     1        0.054899         5489867 G T
           rs7415936     1        0.054915         5491501 G A
          rs10907211     1        0.054920         5492043 C A
          rs10907214     1        0.055046         5504553 G A
          rs12065301     1        0.055062         5506194 A G
           rs7513309     1        0.055120         5511993 T C
          rs11260694     1        0.055142         5514194 C T
          rs12568815     1        0.055217         5521691 C T
          rs11260696     1        0.055221         5522054 T C
           rs7536506     1        0.055285         5528517 A G
          rs61759104     1        0.055309         5530855 G A
       Affx-50037551     1        0.055312         5531211 G A
           rs7414864     1        0.055343         5534326 T G
          rs12023817     1        0.055367         5536722 C A
           rs1004125     1        0.055408         5540807 A C
           rs2012852     1        0.055412         5541205 C A
          rs10796404     1        0.055427         5542669 G A
          rs17028069     1        0.055453         5545279 C T
          rs17345621     1        0.055454         5545396 T G
           rs9729637     1        0.055455         5545452 G T
          rs12045037     1        0.055474         5547403 T C
           rs9786944     1        0.055485         5548512 G A
          rs12126301     1        0.055494         5549445 C T
          rs11260698     1        0.055495         5549525 C T
          rs12120052     1        0.055512         5551233 G A
          rs11260699     1        0.055514         5551439 C A
          rs10907219     1        0.055535         5553470 T C
           rs9662668     1        0.055540         5554049 A G
          rs10796406     1        0.055544         5554439 T C
           rs2071956     1        0.055554         5555419 C T
          rs10907220     1        0.055559         5555901 T C
           rs2071959     1        0.055561         5556067 A G
           rs1573738     1        0.055612         5561229 C T
           rs9661310     1        0.055614         5561412 G A
          rs17028129     1        0.055621         5562108 T G
          rs17028133     1        0.055624         5562369 G A
           rs9659669     1        0.055634         5563399 G A
          rs79602225     1        0.055644         5564400 A G
            rs916374     1        0.055651         5565117 A G
          rs12027231     1        0.055663         5566294 G A
           rs9730140     1        0.055692         5569215 A G
          rs12128558     1        0.055695         5569491 C A
          rs11805412     1        0.055714         5571399 C T
           rs9729649     1        0.055723         5572304 G A
          rs12134185     1        0.055725         5572521 T C
          rs10796400     1        0.055802         5580192 G A
       snp_1_5583694     1        0.055837         5583694 G A
            rs959873     1        0.055864         5586430 G T
          rs77529087     1        0.055887         5588656 G T
          rs10737109     1        0.055924         5592422 G A
          rs10796402     1        0.055925         5592503 C T
           rs9787199     1        0.055928         5592799 T C
           rs2153900     1        0.055947         5594737 A G
           rs9439609     1        0.055959         5595863 C A
           rs1342691     1        0.055971         5597069 A G
           rs1009976     1        0.055972         5597230 C T
           rs1418630     1        0.055978         5597755 C T
           rs7515958     1        0.056038         5603850 A G
           rs1418632     1        0.056130         5612956 C T
       snp_1_5616131     1        0.056161         5616131 C T
          rs78300751     1        0.056162         5616207 G A
           rs1935762     1        0.056168         5616830 A G
           rs2077442     1        0.056171         5617073 T C
          rs12069164     1        0.056185         5618540 T C
          rs11803192     1        0.056237         5623683 T C
           rs9439613     1        0.056240         5623965 C T
           rs6687987     1        0.056245         5624529 T C
         rs115296836     1        0.056250         5625013 G A
           rs6679096     1        0.056255         5625488 A C
           rs6673119     1        0.056256         5625566 T C
          rs12067065     1        0.056273         5627286 G A
           rs4845835     1        0.056279         5627912 C A
           rs7522344     1        0.056353         5635316 A C
           rs1775403     1        0.056367         5636732 G A
          rs11582317     1        0.056376         5637568 G A
           rs1775422     1        0.056411         5641055 G A
           rs1775421     1        0.056416         5641582 G T
           rs1818038     1        0.056425         5642511 G A
          rs12078796     1        0.056432         5643158 C T
           rs4845804     1        0.056454         5645443 G A
          rs10907200     1        0.056460         5646002 C T
          rs76037289     1        0.056461         5646104 G T
          rs12036552     1        0.056462         5646202 G A
           rs1775416     1        0.056463         5646264 G A
           rs7538946     1        0.056470         5646984 C T
          rs12038487     1        0.056481         5648142 G A
          rs11260654     1        0.056495         5649474 C T
           rs4845807     1        0.056535         5653544 G A
           rs1875035     1        0.056538         5653787 C A
         rs139451971     1        0.056544         5654402 C T
           rs1573095     1        0.056550         5655001 A G
           rs1573094     1        0.056552         5655239 G A
          rs12093092     1        0.056558         5655767 T C
          rs13376100     1        0.056561         5656069 C T
          rs10907201     1        0.056583         5658267 A G
          rs12139270     1        0.056584         5658419 G A
            rs950601     1        0.056596         5659587 G T
            rs770685     1        0.056655         5665513 A G
            rs707582     1        0.056718         5671786 A G
            rs770718     1        0.056744         5674434 T C
          rs11260662     1        0.056750         5675044 G T
           rs1316481     1        0.056755         5675474 C T
            rs945325     1        0.056761         5676124 G A
           rs1775395     1        0.056778         5677775 T C
           rs9439603     1        0.056794         5679441 A G
          rs74052689     1        0.056796         5679596 A G
           rs9439587     1        0.056798         5679808 G A
          rs74052691     1        0.056800         5680002 A G
          rs10157819     1        0.056806         5680572 A G
           rs9439605     1        0.056808         5680808 A G
          rs12402549     1        0.056809         5680926 C T
           rs1539412     1        0.056825         5682463 T C
          rs12143743     1        0.056835         5683507 G T
            rs945322     1        0.056843         5684301 A C
          rs12145625     1        0.056848         5684788 G A
           rs4845793     1        0.056869         5686915 A G
            rs770679     1        0.056884         5688356 A G
            rs770681     1        0.056893         5689330 G T
         rs150217932     1        0.056901         5690106 A G
          rs17028422     1        0.056918         5691787 T G
           rs1855786     1        0.056927         5692728 T C
          rs12119911     1        0.056942         5694210 G A
           rs6669927     1        0.056950         5694969 T C
          rs58394909     1        0.056951         5695089 G T
           rs6701610     1        0.056955         5695480 G A
          rs59727144     1        0.056960         5696030 T C
          rs12029598     1        0.056960         5696045 C T
          rs17426695     1        0.056964         5696425 G A
           rs6670965     1        0.056967         5696677 A G
       snp_1_5698881     1        0.056989         5698881 C T
          rs10492947     1        0.056995         5699475 C A
          rs77859332     1        0.056996         5699565 G A
          rs11260666     1        0.056996         5699634 G A
          rs10465910     1        0.057000         5700043 T C
           rs6690868     1        0.057013         5701323 T C
          rs17028491     1        0.057036         5703552 G A
           rs4845811     1        0.057042         5704215 C T
          rs72641961     1        0.057053         5705336 C A
            rs971816     1        0.057071         5707091 A C
            rs971814     1        0.057072         5707162 G A
          rs12033422     1        0.057078         5707762 G A
           rs4845812     1        0.057078         5707816 C T
           rs1499395     1        0.057079         5707938 G A
         rs141842752     1        0.057086         5708587 G T
         rs113382736     1        0.057091         5709063 G A
       snp_1_5709590     1        0.057096         5709590 C T
            rs709184     1        0.057098         5709833 G A
            rs707586     1        0.057104         5710443 T C
          rs77030660     1        0.057110         5711005 G A
            rs707589     1        0.057116         5711647 T C
            rs707590     1        0.057128         5712831 A G
          rs11260671     1        0.057174         5717388 T C
          rs12137393     1        0.057174         5717406 A C
           rs1763321     1        0.057179         5717948 C T
           rs1763323     1        0.057187         5718749 G T
           rs6699073     1        0.057195         5719531 G A
           rs7554523     1        0.057202         5720221 G A
          rs17028570     1        0.057220         5722017 C T
            rs770721     1        0.057224         5722405 G A
            rs770720     1        0.057233         5723265 C T
          rs12038771     1        0.057236         5723643 G A
            rs707580     1        0.057249         5724940 T C
           rs7544257     1        0.057322         5732250 A G
           rs1081454     1        0.057340         5734013 T G
            rs707593     1        0.057367         5736682 A G
            rs770701     1        0.057435         5743509 A G
            rs770702     1        0.057449         5744921 T C
          rs10492949     1        0.057450         5744963 A C
            rs770703     1        0.057453         5745339 A G
            rs770706     1        0.057474         5747373 A G
           rs1278832     1        0.057486         5748611 T C
            rs709188     1        0.057491         5749083 G A
          rs11579624     1        0.057520         5752044 G A
           rs2649071     1        0.057534         5753350 G A
         rs111283265     1        0.057583         5758320 C T
           rs7521197     1        0.057588         5758772 T C
            rs770713     1        0.057610         5761029 G A
            rs796396     1        0.057649         5764879 A G
            rs770693     1        0.057654         5765353 T C
           rs2649078     1        0.057678         5767805 G A
         rs116094228     1        0.057690         5769016 G A
            rs873982     1        0.057703         5770265 C A
            rs871338     1        0.057705         5770508 A C
            rs904534     1        0.057775         5777457 T C
            rs904532     1        0.057779         5777920 G A
           rs2649092     1        0.057782         5778236 G A
          rs58073162     1        0.057794         5779404 C T
           rs1540712     1        0.057805         5780546 C A
           rs2244632     1        0.057807         5780697 G A
           rs1875038     1        0.057812         5781209 A G
           rs2649086     1        0.057828         5782769 T C
           rs2649084     1        0.057844         5784433 T C
           rs2649083     1        0.057844         5784445 G A
           rs9725480     1        0.057846         5784636 C T
           rs2842262     1        0.057856         5785572 C T
         rs116219697     1        0.057857         5785668 G A
          rs72643046     1        0.057881         5788124 C T
           rs2842258     1        0.057905         5790498 A G
           rs2842257     1        0.057907         5790655 A G
          rs72851642     1        0.057945         5794452 T C
          rs75885693     1        0.057945         5794454 G A
           rs2842256     1        0.057946         5794578 T C
          rs12045523     1        0.057959         5795937 T C
          rs12045528     1        0.057960         5795976 T C
          rs72851669     1        0.057982         5798229 G A
          rs56769631     1        0.057989         5798896 T G
          rs57866012     1        0.057993         5799271 C T
          rs60660357     1        0.058001         5800108 G A
           rs2133496     1        0.058009         5800904 G A
          rs59476857     1        0.058011         5801141 C T
           rs4433399     1        0.058111         5811124 C A
          rs12061902     1        0.058137         5813724 T C
          rs17429690     1        0.058141         5814135 G A
         rs113924922     1        0.058194         5819386 G A
          rs72852849     1        0.058215         5821507 C T
          rs12064304     1        0.058234         5823369 C T
         rs111820379     1        0.058240         5823959 C T
          rs12063117     1        0.058254         5825399 G A
          rs12076190     1        0.058290         5829039 T C
          rs12070320     1        0.058298         5829776 G T
          rs72852873     1        0.058307         5830732 C T
           rs4412595     1        0.058308         5830815 C A
           rs4129514     1        0.058316         5831601 G A
          rs17028791     1        0.058344         5834437 G A
         rs112040298     1        0.058413         5841274 C A
           rs7415495     1        0.058468         5846846 G A
       Affx-50038829     1        0.058477         5847676 G A
          rs28637880     1        0.058477         5847727 A G
         rs113027850     1        0.058477         5847746 G A
         rs113520577     1        0.058480         5847979 C T
         rs113824414     1        0.058483         5848342 G T
         rs114209920     1        0.058519         5851915 T C
           rs7412192     1        0.058530         5853041 C T
          rs61091540     1        0.058571         5857072 G T
           rs6687650     1        0.058589         5858943 G T
           rs7416733     1        0.058591         5859110 G A
         rs115415927     1        0.058678         5867771 G A
           rs9308476     1        0.058805         5880466 C A
           rs1890191     1        0.058871         5887140 C T
         rs138487454     1        0.058930         5892989 C T
           rs1698976     1        0.059008         5900795 C T
          rs11590577     1        0.059020         5902023 G A
         rs150836775     1        0.059026         5902599 G A
            rs525289     1        0.059032         5903233 C T
           rs1624858     1        0.059047         5904718 C T
           rs1765719     1        0.059059         5905929 G T
            rs506776     1        0.059063         5906337 T C
            rs495376     1        0.059066         5906643 T C
         rs141927145     1        0.059089         5908854 C T
            rs548726     1        0.059136         5913621 T C
         rs112006378     1        0.059139         5913883 C T
          rs12070858     1        0.059159         5915891 C A
          rs11121600     1        0.059210         5921042 C A
          rs12121542     1        0.059216         5921556 A C
          rs12133533     1        0.059228         5922834 C A
         rs116747881     1        0.059232         5923197 T G
          rs11121648     1        0.059238         5923788 T G
         rs115526767     1        0.059245         5924518 G A
           rs1287635     1        0.059247         5924746 T C
           rs1287634     1        0.059254         5925371 G A
            rs489933     1        0.059258         5925801 C T
          rs12737596     1        0.059260         5925955 T C
         rs113445782     1        0.059272         5927169 G A
         rs190195176     1        0.059280         5928029 G A
            rs868162     1        0.059342         5934236 C T
            rs868163     1        0.059345         5934490 A G
            rs905467     1        0.059345         5934500 T C
          rs12084067     1        0.059351         5935102 C T
          rs17028857     1        0.059372         5937162 C T
         rs114545322     1        0.059372         5937246 C T
           rs3747990     1        0.059373         5937327 C T
           rs3747989     1        0.059374         5937391 C T
          rs17472401     1        0.059402         5940243 G A
           rs9661673     1        0.059407         5940650 C T
          rs11121956     1        0.059414         5941435 C T
          rs79321451     1        0.059415         5941547 C A
           rs9729880     1        0.059489         5948864 C T
       Affx-50039330     1        0.059500         5950013 C T
          rs34248917     1        0.059510         5951013 C T
           rs7519953     1        0.059576         5957589 A G
          rs11586334     1        0.059584         5958409 T C
         rs145343937     1        0.059586         5958647 G A
         rs142406925     1        0.059588         5958783 G T
           rs2134551     1        0.059619         5961870 G A
           rs4908936     1        0.059637         5963669 A C
          rs34373111     1        0.059648         5964789 G A
          rs11122125     1        0.059652         5965179 A G
            rs571655     1        0.059655         5965455 C T
           rs9628989     1        0.059667         5966686 C T
           rs9628990     1        0.059671         5967064 G T
          rs12116997     1        0.059692         5969245 G A
           rs6694744     1        0.059715         5971455 A G
           rs7549324     1        0.059820         5982044 G A
           rs7535806     1        0.059831         5983114 G A
          rs11120786     1        0.059832         5983190 G A
          rs11590436     1        0.059889         5988926 G T
          rs72630630     1        0.059977         5997682 C T
           rs2062784     1        0.060001         6000129 T C
         rs113075694     1        0.060019         6001851 C A
           rs1566724     1        0.060028         6002803 G A
          rs10492950     1        0.060066         6006572 C T
            rs551207     1        0.060074         6007446 C T
          rs11120871     1        0.060086         6008591 C T
          rs11120873     1        0.060088         6008759 C T
       Affx-50039615     1        0.060094         6009378 A C
           rs7555293     1        0.060144         6014444 T C
          rs12132390     1        0.060180         6017992 C T
           rs2011197     1        0.060199         6019871 C T
          rs35357995     1        0.060241         6024105 T C
           rs2050653     1        0.060263         6026259 G A
            rs875574     1        0.060272         6027167 C A
           rs4908628     1        0.060280         6028009 A G
           rs2047811     1        0.060319         6031853 T G
          rs11588889     1        0.060319         6031944 C A
           rs4068400     1        0.060340         6034002 G A
         rs112088062     1        0.060353         6035301 G A
           rs4908638     1        0.060355         6035513 C T
          rs11586352     1        0.060359         6035856 G A
           rs2312050     1        0.060363         6036341 C A
          rs11587341     1        0.060374         6037364 G A
          rs11120934     1        0.060376         6037603 G A
         rs115690090     1        0.060383         6038283 A C
          rs10779685     1        0.060393         6039254 T C
            rs806104     1        0.060429         6042934 G A
           rs7552237     1        0.060438         6043802 T C
          rs11120961     1        0.060438         6043809 G A
          rs11588161     1        0.060440         6043972 G A
       snp_1_6045194     1        0.060452         6045194 C T
          rs12142270     1        0.060463         6046264 G A
            rs806111     1        0.060536         6053630 T G
           rs7524578     1        0.060567         6056729 C T
           rs1295100     1        0.060592         6059229 T G
          rs79884171     1        0.060593         6059299 G A
            rs531099     1        0.060637         6063655 G A
          rs12122312     1        0.060638         6063821 C T
            rs546526     1        0.060709         6070870 C T
            rs482158     1        0.060734         6073439 G T
          rs59531860     1        0.060755         6075528 C T
           rs1295107     1        0.060794         6079392 G A
          rs10399600     1        0.060804         6080378 T G
          rs11121065     1        0.060884         6088364 G A
           rs7552747     1        0.060941         6094088 G T
         rs148872673     1        0.060971         6097131 G A
           rs1295087     1        0.061003         6100313 A G
           rs3789563     1        0.061040         6104002 T C
       snp_1_6106568     1        0.061066         6106568 G A
           rs3789557     1        0.061071         6107136 A G
           rs1295085     1        0.061082         6108165 A G
            rs756096     1        0.061084         6108377 C A
         rs115204861     1        0.061091         6109067 G A
       Affx-50039704     1        0.061127         6112657 G A
           rs3789553     1        0.061172         6117171 A G
           rs3789552     1        0.061198         6119805 G A
          rs76905421     1        0.061201         6120087 G A
           rs4908752     1        0.061251         6125084 G T
           rs6679367     1        0.061298         6129835 C T
         rs112550113     1        0.061301         6130107 A G
           rs4908758     1        0.061352         6135207 C A
           rs6691742     1        0.061386         6138556 C A
          rs75837546     1        0.061412         6141245 C T
           rs3789541     1        0.061413         6141325 G A
          rs35183981     1        0.061415         6141507 A G
           rs2294934     1        0.061454         6145407 G A
           rs2273042     1        0.061491         6149122 G A
           rs2229002     1        0.061586         6158562 A G
           rs3789528     1        0.061606         6160609 C T
           rs3810993     1        0.061626         6162583 G A
          rs12567407     1        0.061629         6162881 G A
           rs3810989     1        0.061639         6163925 C T
           rs2281303     1        0.061704         6170353 C T
          rs12142108     1        0.061710         6170988 G A
           rs2785580     1        0.061736         6173649 A G
           rs1883767     1        0.061755         6175489 G A
          rs12040670     1        0.061762         6176184 G A
           rs2785581     1        0.061779         6177898 A G
           rs2843494     1        0.061839         6183926 T C
           rs2843493     1        0.061841         6184092 A G
           rs6703057     1        0.061871         6187086 C T
           rs9434661     1        0.061871         6187138 C T
         rs112522520     1        0.061894         6189364 T C
           rs9434662     1        0.061902         6190215 C T
           rs1883764     1        0.061906         6190611 A G
          rs12121229     1        0.061927         6192715 C T
          rs11121295     1        0.061929         6192865 G A
           rs2843492     1        0.061933         6193304 A G
          rs77619157     1        0.061933         6193347 G A
          rs11121299     1        0.061940         6194018 C T
           rs2250358     1        0.061969         6196869 A G
          rs17436753     1        0.061971         6197092 A G
          rs58155258     1        0.061971         6197107 G A
           rs2746064     1        0.061985         6198469 C T
           rs7529286     1        0.062013         6201252 G A
           rs2273032     1        0.062022         6202245 G A
          rs17436816     1        0.062042         6204161 G A
           rs9435102     1        0.062043         6204266 A G
          rs11121328     1        0.062048         6204842 A G
          rs12067480     1        0.062053         6205349 C T
           rs9434702     1        0.062078         6207798 A G
          rs10864394     1        0.062120         6212042 A G
           rs2311388     1        0.062128         6212843 T C
           rs1883604     1        0.062129         6212870 G A
           rs9434741     1        0.062179         6217859 A G
            rs747393     1        0.062220         6221975 T C
            rs747392     1        0.062221         6222075 A G
            rs731975     1        0.062225         6222501 C A
           rs4908529     1        0.062229         6222883 C T
       snp_1_6224493     1        0.062245         6224493 C T
           rs4908535     1        0.062265         6226540 C A
          rs72852083     1        0.062275         6227542 A G
          rs11121407     1        0.062336         6233573 A C
           rs4908861     1        0.062344         6234433 C T
          rs61198901     1        0.062371         6237105 A C
          rs57155860     1        0.062422         6242176 G A
          rs11121449     1        0.062524         6252443 C T
       snp_1_6256371     1        0.062564         6256371 T C
           rs3789525     1        0.062567         6256651 A G
           rs2247392     1        0.062581         6258147 C T
         rs143425663     1        0.062591         6259078 C T
          rs11121478     1        0.062607         6260663 A C
           rs1052598     1        0.062711         6271125 A G
          rs12073329     1        0.062721         6272078 G A
           rs2294711     1        0.062728         6272813 C T
         rs116365192     1        0.062756         6275560 A G
         rs115680344     1        0.062760         6275982 G A
          rs12071731     1        0.062762         6276167 T G
            rs709209     1        0.062784         6278414 A G
           rs1064721     1        0.062814         6281377 C T
           rs1802353     1        0.062847         6284680 C T
           rs3747974     1        0.062855         6285458 T C
       Affx-50040421     1        0.062875         6287486 G A
          rs57924020     1        0.062905         6290526 A G
           rs4908541     1        0.062918         6291810 A G
            rs846106     1        0.062941         6294072 T C
           rs7531404     1        0.062999         6299868 C T
          rs12240078     1        0.063069         6306912 T C
           rs6577565     1        0.063073         6307255 T C
       snp_1_6312364     1        0.063124         6312364 C T
       snp_1_6312385     1        0.063124         6312385 A G
         rs112769814     1        0.063169         6316890 C T
           rs4908543     1        0.063180         6317983 T C
           rs4908872     1        0.063181         6318069 C T
           rs4908874     1        0.063229         6322936 A G
           rs3789512     1        0.063300         6330015 T C
         rs112879885     1        0.063306         6330578 C T
          rs75116595     1        0.063324         6332400 C T
           rs3789508     1        0.063366         6336557 C T
       Affx-50040558     1        0.063437         6343678 T G
          rs10489535     1        0.063438         6343825 G A
           rs3789504     1        0.063451         6345134 C T
         rs113968544     1        0.063453         6345283 G A
          rs72854316     1        0.063465         6346453 T G
       Affx-50040568     1        0.063516         6351597 A G
           rs7525381     1        0.063555         6355463 T C
         rs184139598     1        0.063617         6361700 G T
           rs7547093     1        0.063620         6362035 T C
          rs74845901     1        0.063624         6362446 G A
           rs2143368     1        0.063631         6363116 C T
          rs76762529     1        0.063642         6364186 C A
          rs11121611     1        0.063672         6367219 T G
         rs116742765     1        0.063706         6370626 C T
          rs61763896     1        0.063721         6372129 T C
           rs4908877     1        0.063735         6373474 G A
           rs6683481     1        0.063758         6375814 A C
           rs6696861     1        0.063796         6379607 A G
          rs10489536     1        0.063803         6380287 G A
       Affx-50040593     1        0.063840         6383958 A G
          rs72858319     1        0.063847         6384721 A G
           rs7545051     1        0.063878         6387784 G A
           rs2235693     1        0.063934         6393445 A G
       snp_1_6395977     1        0.063960         6395977 T C
           rs3789482     1        0.063974         6397372 G A
         rs111953472     1        0.063993         6399293 C T
       Affx-50040598     1        0.063993         6399314 C T
           rs6681084     1        0.063999         6399933 A G
           rs4908881     1        0.064030         6403020 G A
           rs3827718     1        0.064110         6411024 G A
            rs722333     1        0.064112         6411214 A G
         rs150574721     1        0.064119         6411911 G A
           rs3789466     1        0.064163         6416331 G A
          rs76504447     1        0.064203         6420258 C T
           rs6660500     1        0.064228         6422759 G A
           rs7524775     1        0.064565         6456472 A G
          rs12067671     1        0.064598         6459810 A G
           rs4582826     1        0.064615         6461530 T C
          rs17026985     1        0.064651         6465054 G A
           rs7529205     1        0.064733         6473294 A G
          rs11485227     1        0.064740         6474008 C T
         rs113269467     1        0.064763         6476286 T C
         rs113630430     1        0.064767         6476678 G A
           rs4908891     1        0.064816         6481623 G A
           rs4908892     1        0.064818         6481842 A G
          rs12078257     1        0.064819         6481916 T C
            rs932402     1        0.064836         6483583 G A
         rs112726527     1        0.064862         6486225 C T
         rs112246897     1        0.064868         6486843 G A
          rs36036200     1        0.064873         6487275 A C
           rs7516993     1        0.064935         6493463 T C
           rs2103673     1        0.064944         6494399 C T
         rs186770747     1        0.065005         6500509 C T
          rs74049576     1        0.065016         6501571 A C
          rs12095623     1        0.065096         6509558 T C
           rs3138158     1        0.065203         6520312 C T
           rs2986758     1        0.065212         6521150 A C
           rs3138156     1        0.065234         6523430 T C
          rs11800462     1        0.065245         6524501 T C
          rs45574533     1        0.065263         6526310 G A
          rs45604837     1        0.065263         6526319 C T
           rs3176900     1        0.065269         6526926 G A
         rs117494970     1        0.065276         6527596 A G
           rs3007419     1        0.065283         6528302 T C
          rs61737997     1        0.065283         6528320 C T
          rs76625876     1        0.065285         6528468 C T
          rs61749272     1        0.065286         6528565 G A
           rs3138150     1        0.065286         6528589 C T
          rs62639695     1        0.065292         6529188 C T
            rs943584     1        0.065297         6529748 G T
           rs3007421     1        0.065302         6530189 G A
          rs61740145     1        0.065311         6531124 T C
          rs74809741     1        0.065316         6531589 C T
         rs112471131     1        0.065316         6531650 C T
         rs114275646     1        0.065333         6533303 C T
          rs78593902     1        0.065376         6537576 C T
          rs58029228     1        0.065411         6541067 C T
           rs6663122     1        0.065495         6549519 A G
           rs2986742     1        0.065504         6550376 T C
          rs11806429     1        0.065505         6550505 C T
           rs3007429     1        0.065517         6551692 C T
           rs4908898     1        0.065604         6560363 C A
            rs737243     1        0.065642         6564156 C T
           rs4908554     1        0.065684         6568387 T C
           rs3935435     1        0.065722         6572175 G A
           rs4243829     1        0.065778         6577765 C T
           rs4243830     1        0.065779         6577871 C T
           rs4243832     1        0.065780         6577962 C T
           rs4339891     1        0.065787         6578685 G T
          rs78773197     1        0.065793         6579338 T C
           rs1556035     1        0.065796         6579607 C T
           rs1010584     1        0.065798         6579843 C T
          rs12046229     1        0.065804         6580397 C T
           rs4908556     1        0.065809         6580896 C T
           rs7540913     1        0.065819         6581877 G A
          rs10158065     1        0.065836         6583627 G A
           rs4908558     1        0.065841         6584101 A G
          rs11809957     1        0.065844         6584420 C A
          rs11811007     1        0.065847         6584657 T C
             rs13513     1        0.065858         6585804 C T
          rs11122082     1        0.065901         6590133 C T
         rs112105901     1        0.065916         6591631 G A
          rs11122083     1        0.065935         6593532 G A
           rs6679649     1        0.066066         6606608 C T
          rs12029123     1        0.066071         6607142 C T
          rs10746502     1        0.066072         6607199 T C
          rs11122091     1        0.066096         6609559 C A
          rs10864625     1        0.066142         6614230 G A
         rs149094445     1        0.066155         6615467 C T
          rs72862899     1        0.066158         6615820 C T
           rs4908927     1        0.066231         6623122 G T
           rs4908563     1        0.066235         6623499 C T
          rs11122094     1        0.066265         6626506 A G
          rs12080675     1        0.066266         6626615 C A
          rs11587438     1        0.066314         6631431 C T
         rs115520318     1        0.066321         6632135 T C
          rs12041318     1        0.066330         6632951 T C
         rs140193828     1        0.066354         6635448 G A
          rs11122100     1        0.066381         6638064 T C
         rs115030111     1        0.066394         6639436 G A
           rs4908932     1        0.066398         6639847 G T
           rs2229329     1        0.066407         6640661 C T
       Affx-50041434     1        0.066428         6642764 G A
            rs731024     1        0.066447         6644723 G A
            rs201171     1        0.066511         6651093 G A
           rs1556036     1        0.066517         6651728 C T
          rs41303865     1        0.066520         6652014 G A
           rs7521134     1        0.066572         6657240 C T
           rs4587589     1        0.066574         6657355 C T
           rs3866805     1        0.066574         6657424 C A
         rs111512176     1        0.066595         6659454 A G
          rs12028517     1        0.066617         6661732 C A
           rs6674407     1        0.066629         6662913 G A
          rs11583755     1        0.066727         6672729 A C
          rs12731208     1        0.066765         6676485 T G
          rs10779795     1        0.066771         6677064 A G
         rs112617595     1        0.066786         6678650 G A
           rs2072948     1        0.066798         6679848 C T
             rs14057     1        0.066832         6683240 G A
          rs74049698     1        0.066842         6684229 T C
          rs11122109     1        0.066884         6688358 G A
            rs742394     1        0.066901         6690140 A G
           rs2294532     1        0.066949         6694927 C T
            rs200447     1        0.067022         6702151 C T
            rs200458     1        0.067046         6704635 A G
          rs12137794     1        0.067059         6705944 C T
           rs7549198     1        0.067096         6709610 T C
          rs12145525     1        0.067111         6711146 T C
          rs17365584     1        0.067128         6712772 C T
           rs2235564     1        0.067131         6713114 C T
            rs200440     1        0.067133         6713282 A G
       snp_1_6713670     1        0.067137         6713670 T G
           rs6577584     1        0.067154         6715390 T G
       Affx-50041732     1        0.067182         6718177 C T
          rs12755051     1        0.067184         6718378 C T
           rs2281190     1        0.067210         6720990 C A
         rs115695063     1        0.067214         6721357 C A
           rs6659873     1        0.067238         6723806 T G
          rs11122115     1        0.067254         6725427 C T
            rs200449     1        0.067264         6726401 G A
           rs2294528     1        0.067297         6729749 G A
           rs3789573     1        0.067309         6730905 T C
            rs201151     1        0.067324         6732424 G A
           rs3789572     1        0.067326         6732568 G T
         rs142334405     1        0.067338         6733798 C T
            rs201166     1        0.067398         6739773 A G
          rs12126058     1        0.067447         6744709 C T
            rs200444     1        0.067454         6745444 A G
            rs156987     1        0.067501         6750113 C A
            rs156984     1        0.067560         6756002 C A
           rs3827729     1        0.067564         6756434 G A
            rs429383     1        0.067613         6761261 A G
            rs278020     1        0.067646         6764643 C T
            rs278021     1        0.067647         6764663 T C
          rs11122119     1        0.067689         6768856 C A
            rs277671     1        0.067716         6771569 C A
            rs277672     1        0.067716         6771607 G T
            rs546126     1        0.067768         6776772 C T
           rs6687593     1        0.067794         6779372 C T
            rs277678     1        0.067816         6781571 C T
            rs277679     1        0.067835         6783548 T C
            rs202577     1        0.067841         6784053 A G
            rs277681     1        0.067846         6784592 A C
            rs277682     1        0.067854         6785439 C T
          rs11590169     1        0.067866         6786581 A G
          rs12733170     1        0.067902         6790235 A G
          rs11122122     1        0.067909         6790946 A G
            rs447558     1        0.067952         6795230 T C
            rs449250     1        0.067977         6797684 G A
           rs2134318     1        0.067981         6798102 C T
          rs78328409     1        0.068094         6809356 G A
          rs11122135     1        0.068125         6812518 G A
            rs277666     1        0.068136         6813564 G A
            rs277665     1        0.068148         6814758 C T
            rs277664     1        0.068158         6815758 A G
          rs12069069     1        0.068167         6816689 G A
            rs656205     1        0.068222         6822235 C T
            rs396617     1        0.068254         6825429 C T
            rs378930     1        0.068265         6826467 G A
          rs11122141     1        0.068283         6828290 G A
            rs430962     1        0.068286         6828608 A G
            rs391674     1        0.068321         6832052 G A
          rs11122144     1        0.068358         6835761 G A
          rs11122146     1        0.068384         6838409 T C
          rs77611347     1        0.068385         6838517 A G
          rs10864639     1        0.068468         6846763 G T
         rs116712449     1        0.068481         6848062 A G
       Affx-50042567     1        0.068497         6849694 T C
          rs12048319     1        0.068511         6851124 G T
          rs12059518     1        0.068551         6855091 A G
       Affx-50042620     1        0.068600         6860016 C A
          rs17029856     1        0.068610         6861022 T G
          rs12735232     1        0.068678         6867842 T C
          rs17441010     1        0.068718         6871756 A G
            rs659459     1        0.068739         6873932 T C
         rs113087748     1        0.068745         6874475 C T
         rs113289372     1        0.068756         6875558 C T
            rs629196     1        0.068776         6877562 A G
          rs17029909     1        0.068822         6882189 A G
            rs623974     1        0.068830         6882986 A G
          rs12088027     1        0.068842         6884248 T C
          rs17441375     1        0.068863         6886308 A C
            rs811400     1        0.068866         6886649 G A
       Affx-50042982     1        0.068936         6893568 G A
           rs1396904     1        0.068963         6896285 T G
          rs12058103     1        0.069036         6903599 A G
          rs11582310     1        0.069162         6916210 G A
         rs112501890     1        0.069180         6917990 A G
          rs76894541     1        0.069213         6921331 A G
          rs17441830     1        0.069216         6921578 A G
           rs1972306     1        0.069237         6923726 T C
         rs183928770     1        0.069254         6925411 G T
          rs11120780     1        0.069278         6927752 A G
           rs6688732     1        0.069298         6929760 G A
           rs7546800     1        0.069362         6936201 G T
         rs112830983     1        0.069364         6936371 G A
           rs2063313     1        0.069364         6936375 A G
          rs10492951     1        0.069378         6937771 A G
          rs17029988     1        0.069387         6938689 C T
          rs77773844     1        0.069393         6939331 C A
          rs75579162     1        0.069441         6944096 G T
            rs950493     1        0.069448         6944804 T C
          rs10399796     1        0.069456         6945619 T C
       Affx-50043063     1        0.069502         6950160 G A
          rs11590643     1        0.069506         6950551 T C
           rs1876848     1        0.069537         6953675 G A
          rs17030041     1        0.069553         6955333 C T
          rs17030044     1        0.069562         6956195 T C
           rs6577393     1        0.069684         6968412 A G
       snp_1_6971821     1        0.069718         6971821 T C
          rs11586867     1        0.069724         6972393 C T
          rs60221978     1        0.069733         6973264 G A
           rs4908427     1        0.069762         6976226 A G
           rs1892261     1        0.069772         6977200 A C
          rs76330171     1        0.069776         6977632 G A
          rs12751613     1        0.069786         6978622 A C
          rs12122806     1        0.069786         6978623 T C
            rs867389     1        0.069851         6985069 A G
       Affx-50043091     1        0.069856         6985629 G A
           rs4908574     1        0.069861         6986109 G A
           rs2412219     1        0.069874         6987405 T C
         rs139658938     1        0.069876         6987597 C A
           rs7519035     1        0.069909         6990863 A G
           rs6577395     1        0.069919         6991925 T C
          rs79609874     1        0.069922         6992199 C A
          rs12043429     1        0.069952         6995218 C T
          rs11586158     1        0.070023         7002266 A G
          rs10864250     1        0.070043         7004301 A G
          rs12133559     1        0.070048         7004837 T G
         rs145302540     1        0.070048         7004849 A G
           rs4908575     1        0.070053         7005344 C T
          rs11120796     1        0.070143         7014330 G A
           rs7554752     1        0.070144         7014444 G A
         rs188489860     1        0.070147         7014656 G A
            rs884736     1        0.070151         7015105 T C
          rs12726405     1        0.070156         7015633 T C
           rs7539029     1        0.070161         7016109 C T
           rs4908581     1        0.070180         7017985 A G
          rs12410166     1        0.070196         7019613 A G
         rs144294112     1        0.070277         7027689 C T
           rs4908430     1        0.070285         7028508 C T
          rs12033659     1        0.070298         7029814 C T
           rs4550079     1        0.070322         7032212 G A
          rs10399787     1        0.070326         7032629 G A
         rs111566416     1        0.070357         7035694 G A
           rs6679134     1        0.070358         7035830 A G
           rs4518923     1        0.070368         7036802 A G
           rs6698901     1        0.070412         7041175 A G
       snp_1_7042618     1        0.070426         7042618 A G
          rs74954504     1        0.070458         7045788 G A
           rs6681529     1        0.070526         7052566 G A
          rs12043302     1        0.070550         7055024 C T
          rs10128028     1        0.070558         7055843 T C
          rs17030127     1        0.070585         7058450 C T
           rs7525119     1        0.070614         7061430 C T
         rs116587471     1        0.070625         7062471 C T
           rs6674104     1        0.070627         7062733 C A
           rs4908432     1        0.070629         7062884 G A
           rs2898915     1        0.070634         7063387 T C
           rs6693136     1        0.070666         7066567 G A
          rs10864263     1        0.070680         7068025 C T
           rs2275907     1        0.070684         7068367 C T
           rs2275909     1        0.070687         7068672 T C
           rs2275910     1        0.070687         7068679 A G
           rs7513507     1        0.070703         7070280 G A
           rs6577401     1        0.070712         7071189 T C
          rs11588097     1        0.070714         7071415 A G
         rs114079550     1        0.070723         7072298 C T
           rs7543753     1        0.070784         7078364 T C
           rs6690584     1        0.070784         7078434 T G
           rs6702309     1        0.070793         7079257 G T
          rs11809898     1        0.070798         7079762 G A
           rs6577404     1        0.070806         7080589 G A
          rs79105268     1        0.070832         7083219 G A
          rs17030152     1        0.070837         7083719 T C
          rs11120820     1        0.070877         7087739 G A
          rs11588846     1        0.070883         7088261 A G
           rs4243823     1        0.070889         7088855 G A
          rs10864266     1        0.070902         7090216 C T
          rs12048981     1        0.070916         7091586 T C
          rs12738895     1        0.070932         7093213 T C
       snp_1_7095641     1        0.070956         7095641 G A
           rs4908588     1        0.070958         7095796 T C
           rs7553111     1        0.070963         7096272 C T
          rs12097009     1        0.070970         7097043 A G
          rs12728534     1        0.070988         7098807 T C
           rs6686587     1        0.070997         7099660 G A
           rs7543003     1        0.071005         7100465 G A
          rs56392716     1        0.071035         7103496 G A
           rs4074964     1        0.071051         7105079 A G
          rs80325623     1        0.071054         7105400 C A
          rs77370530     1        0.071068         7106780 G A
          rs74773863     1        0.071069         7106945 C T
           rs4908590     1        0.071103         7110334 C A
           rs4908591     1        0.071105         7110510 G A
           rs4908594     1        0.071113         7111328 T G
           rs4378229     1        0.071134         7113412 T C
          rs11120824     1        0.071136         7113591 G A
           rs6577411     1        0.071140         7114007 A G
           rs6700922     1        0.071140         7114033 G A
           rs7552540     1        0.071170         7117011 A G
           rs4908595     1        0.071192         7119202 T C
           rs4436414     1        0.071209         7120915 G A
           rs7414485     1        0.071214         7121397 G A
           rs3923058     1        0.071254         7125413 C T
           rs4553221     1        0.071256         7125582 G A
           rs7522545     1        0.071267         7126671 T C
          rs12077764     1        0.071274         7127425 T C
           rs7536178     1        0.071281         7128056 G A
           rs6577412     1        0.071285         7128485 G A
          rs11584416     1        0.071293         7129297 A G
           rs4908597     1        0.071301         7130084 G T
          rs11120831     1        0.071312         7131192 A G
          rs75529323     1        0.071350         7134989 G A
          rs10864271     1        0.071353         7135268 A G
          rs56414163     1        0.071363         7136258 C A
           rs9434824     1        0.071376         7137637 A G
          rs17030214     1        0.071412         7141204 G A
           rs9434458     1        0.071414         7141352 C T
           rs9434827     1        0.071415         7141519 G A
           rs9434829     1        0.071420         7141982 T G
         rs115879804     1        0.071422         7142157 A G
           rs7542709     1        0.071428         7142762 C T
           rs2187901     1        0.071433         7143344 C T
           rs1009113     1        0.071438         7143807 A G
           rs9434459     1        0.071446         7144591 C T
           rs7511741     1        0.071454         7145417 G A
           rs7544611     1        0.071485         7148455 C T
           rs7521515     1        0.071485         7148546 G T
           rs2071917     1        0.071505         7150527 G A
           rs2071918     1        0.071506         7150577 C T
          rs12070592     1        0.071517         7151665 C T
          rs10864275     1        0.071520         7152038 A G
          rs10864276     1        0.071521         7152069 A G
           rs1010807     1        0.071539         7153864 T C
           rs1010806     1        0.071540         7153973 A G
          rs11120841     1        0.071574         7157401 A G
           rs4908439     1        0.071583         7158287 C T
           rs4908440     1        0.071586         7158561 T C
       snp_1_7160542     1        0.071605         7160542 T C
           rs7528710     1        0.071648         7164764 A G
           rs6694886     1        0.071670         7167031 G T
          rs17030322     1        0.071698         7169779 C T
          rs17349921     1        0.071707         7170719 A G
           rs7527268     1        0.071739         7173895 T C
           rs9434846     1        0.071781         7178131 A G
           rs7532024     1        0.071795         7179479 C T
           rs4908443     1        0.071797         7179721 T C
          rs10779675     1        0.071799         7179861 A C
           rs9434847     1        0.071851         7185085 G A
          rs74051134     1        0.071856         7185633 C A
           rs4460663     1        0.071863         7186325 G A
          rs74051137     1        0.071932         7193187 C T
           rs4908600     1        0.071967         7196659 C T
           rs6702815     1        0.071969         7196945 C T
       Affx-50045062     1        0.071980         7198029 T G
            rs970973     1        0.072022         7202190 T C
           rs1894647     1        0.072059         7205950 C T
          rs12751444     1        0.072082         7208217 T C
          rs11587739     1        0.072110         7211045 A G
           rs7527889     1        0.072136         7213619 C T
          rs13376128     1        0.072144         7214374 G T
          rs76777838     1        0.072160         7215956 T G
         rs112563583     1        0.072166         7216559 A G
           rs4908602     1        0.072210         7220970 A G
           rs6667429     1        0.072215         7221458 T C
         rs141635508     1        0.072248         7224819 T G
           rs6577416     1        0.072315         7231484 T G
           rs6577417     1        0.072327         7232692 G A
         rs117330882     1        0.072356         7235558 G A
          rs56101624     1        0.072363         7236252 G T
           rs6680365     1        0.072368         7236810 A G
         rs138367674     1        0.072390         7239037 G A
           rs4418630     1        0.072405         7240456 A G
           rs4908445     1        0.072415         7241523 A G
           rs4908605     1        0.072454         7245434 T G
           rs4908446     1        0.072457         7245669 T C
          rs79667781     1        0.072474         7247355 T C
          rs12125984     1        0.072474         7247376 T C
         rs139424798     1        0.072494         7249401 T C
          rs10489141     1        0.072531         7253069 A G
          rs11581497     1        0.072539         7253886 T C
            rs763195     1        0.072554         7255371 C T
          rs17030562     1        0.072569         7256943 C A
           rs2097524     1        0.072615         7261498 C A
         rs186397816     1        0.072656         7265643 A G
          rs28647961     1        0.072693         7269282 C T
           rs1304711     1        0.072703         7270320 A C
           rs1304712     1        0.072705         7270538 C T
           rs1109149     1        0.072719         7271875 A G
            rs916393     1        0.072722         7272250 T C
          rs74051194     1        0.072728         7272754 G A
          rs12084272     1        0.072788         7278837 A G
         rs145428185     1        0.072816         7281648 G A
         rs148792392     1        0.072817         7281655 A G
          rs78157695     1        0.072862         7286208 G A
         rs112797983     1        0.072891         7289143 G A
          rs17030607     1        0.072893         7289290 C T
           rs6577424     1        0.072924         7292417 A G
           rs4908608     1        0.072928         7292772 T C
          rs12144375     1        0.072963         7296256 T C
         rs112929280     1        0.072976         7297556 A G
         rs188725213     1        0.072990         7299007 G A
           rs2412150     1        0.073033         7303343 A C
          rs60940404     1        0.073052         7305176 G A
           rs4243825     1        0.073083         7308264 T C
         rs144617006     1        0.073087         7308658 C T
           rs4908610     1        0.073113         7311260 C A
          rs74051687     1        0.073117         7311736 A G
           rs1476047     1        0.073122         7312172 C T
           rs6701870     1        0.073123         7312258 T C
         rs186168352     1        0.073136         7313552 G A
         rs142895159     1        0.073136         7313605 A G
           rs4908611     1        0.073139         7313861 G A
          rs11578746     1        0.073142         7314194 A G
           rs6577427     1        0.073142         7314231 T C
           rs7544004     1        0.073145         7314529 T G
           rs7549870     1        0.073161         7316114 T C
           rs7547519     1        0.073161         7316136 A G
          rs17030630     1        0.073174         7317356 T C
           rs6698548     1        0.073175         7317541 A G
           rs6661170     1        0.073177         7317659 G A
           rs6698698     1        0.073177         7317696 A G
          rs10864289     1        0.073184         7318448 T C
          rs78042251     1        0.073185         7318470 G A
          rs11120887     1        0.073185         7318534 C T
         rs142856322     1        0.073187         7318719 A G
          rs17030643     1        0.073188         7318766 G A
          rs61780031     1        0.073194         7319392 A G
          rs74650479     1        0.073195         7319541 G A
         rs150975525     1        0.073208         7320806 G A
           rs4140605     1        0.073237         7323688 A G
          rs11120889     1        0.073243         7324323 T C
           rs6577430     1        0.073245         7324468 G A
          rs11120890     1        0.073245         7324503 T C
          rs11583129     1        0.073245         7324547 G A
           rs1034453     1        0.073250         7324959 C A
          rs10864290     1        0.073262         7326245 G A
          rs78892650     1        0.073263         7326304 C T
          rs12043571     1        0.073266         7326621 C T
          rs10864291     1        0.073267         7326747 T C
           rs2412148     1        0.073311         7331060 T C
          rs12048158     1        0.073361         7336103 C T
           rs7539460     1        0.073387         7338706 A G
           rs7541881     1        0.073387         7338717 T G
           rs7539551     1        0.073388         7338813 A G
           rs6577433     1        0.073399         7339930 A G
          rs12409413     1        0.073421         7342106 T C
           rs6687562     1        0.073437         7343666 T C
           rs2001142     1        0.073489         7348943 T C
           rs1894654     1        0.073514         7351434 C T
           rs6577435     1        0.073523         7352328 A C
           rs2071924     1        0.073530         7352974 G A
          rs17350193     1        0.073541         7354117 C T
           rs6662782     1        0.073567         7356673 A G
          rs11120896     1        0.073613         7361338 G A
           rs9660884     1        0.073628         7362781 G A
          rs12410983     1        0.073630         7362992 A G
          rs10489142     1        0.073633         7363310 A G
          rs17346094     1        0.073635         7363499 A G
       snp_1_7369665     1        0.073697         7369665 C T
          rs12128469     1        0.073753         7375258 C T
          rs12402763     1        0.073754         7375395 G A
          rs12063396     1        0.073755         7375502 G A
          rs12129818     1        0.073769         7376939 C T
          rs11120899     1        0.073778         7377819 A C
           rs7543711     1        0.073792         7379198 T C
          rs12563394     1        0.073807         7380747 A G
          rs35005535     1        0.073833         7383259 T C
           rs6688693     1        0.073887         7388678 C T
           rs2301462     1        0.073926         7392594 C T
          rs59254905     1        0.073933         7393340 C T
           rs1029322     1        0.073960         7396032 C T
          rs72863583     1        0.073988         7398835 A G
            rs845275     1        0.074036         7403570 A G
            rs845246     1        0.074053         7405293 C T
            rs845245     1        0.074060         7406010 A G
            rs845244     1        0.074061         7406114 A G
            rs845242     1        0.074080         7407968 T C
          rs59394536     1        0.074087         7408668 C T
            rs763173     1        0.074102         7410182 G T
          rs36074838     1        0.074106         7410590 C T
            rs845238     1        0.074110         7411012 T G
            rs845237     1        0.074121         7412051 A G
            rs845196     1        0.074196         7419591 G A
            rs845195     1        0.074197         7419680 A G
            rs845193     1        0.074211         7421139 A G
            rs845265     1        0.074254         7425417 T C
          rs11802840     1        0.074266         7426560 C T
          rs12095637     1        0.074271         7427144 A G
           rs3752542     1        0.074303         7430266 C T
           rs3752543     1        0.074304         7430394 T C
            rs845217     1        0.074341         7434072 A G
            rs705695     1        0.074356         7435645 T C
          rs59878179     1        0.074367         7436652 G T
            rs845214     1        0.074368         7436762 A G
            rs845208     1        0.074431         7443087 A G
            rs845207     1        0.074433         7443339 A G
           rs4908629     1        0.074445         7444519 T C
          rs11578672     1        0.074448         7444849 A G
            rs845234     1        0.074462         7446191 G A
          rs79911917     1        0.074474         7447386 C A
            rs845232     1        0.074483         7448256 G A
           rs7524314     1        0.074500         7449971 G A
         rs111335859     1        0.074515         7451476 A G
           rs2097518     1        0.074604         7460433 G A
           rs6692817     1        0.074621         7462147 G A
          rs17030788     1        0.074643         7464278 G A
            rs845202     1        0.074644         7464375 G A
            rs845204     1        0.074653         7465286 G A
            rs763161     1        0.074686         7468614 G A
          rs10864301     1        0.074693         7469251 C T
           rs4908635     1        0.074698         7469780 A G
            rs763165     1        0.074708         7470781 A G
          rs11120917     1        0.074781         7478076 C T
           rs6677745     1        0.074801         7480054 C A
           rs6677945     1        0.074803         7480290 C T
          rs11120919     1        0.074822         7482205 A G
            rs845252     1        0.074830         7482963 T C
            rs845251     1        0.074830         7483046 C A
          rs11120921     1        0.074853         7485306 C T
          rs12088178     1        0.074863         7486317 T C
          rs11120923     1        0.074873         7487330 T C
           rs9661064     1        0.074877         7487749 A G
           rs1193220     1        0.074923         7492265 G A
           rs1193221     1        0.074930         7492991 T G
           rs9988557     1        0.074932         7493231 A G
          rs12092405     1        0.074954         7495373 A G
           rs7529341     1        0.074975         7497467 G T
          rs17030865     1        0.075006         7500586 A G
           rs1193227     1        0.075010         7501037 C T
          rs11804955     1        0.075014         7501442 C T
         rs113954471     1        0.075043         7504282 G A
            rs941018     1        0.075046         7504643 C T
          rs12119558     1        0.075047         7504737 G A
           rs2796477     1        0.075076         7507642 C T
          rs11807070     1        0.075113         7511334 C T
           rs6577445     1        0.075130         7513025 C T
           rs1193245     1        0.075146         7514589 C T
           rs1880808     1        0.075146         7514621 A G
          rs74901929     1        0.075183         7518328 G A
           rs1750839     1        0.075184         7518415 C T
          rs17030898     1        0.075185         7518513 G T
           rs1725236     1        0.075186         7518641 G A
          rs17030902     1        0.075187         7518698 T C
           rs1750838     1        0.075193         7519264 G A
           rs1725235     1        0.075201         7520129 C T
           rs1750837     1        0.075206         7520601 T C
           rs1750836     1        0.075209         7520927 G A
          rs11805932     1        0.075215         7521479 G A
           rs1616122     1        0.075216         7521585 C T
          rs11807711     1        0.075235         7523464 C T
          rs17445205     1        0.075238         7523780 G A
           rs1775049     1        0.075239         7523906 T C
           rs6702132     1        0.075245         7524476 A G
          rs72858940     1        0.075247         7524660 T G
           rs1193240     1        0.075260         7525982 A C
           rs1193239     1        0.075262         7526187 G T
           rs1193238     1        0.075264         7526371 T C
       Affx-50050726     1        0.075264         7526387 C T
           rs6663735     1        0.075273         7527308 A G
           rs1149331     1        0.075287         7528669 G A
           rs1149332     1        0.075288         7528846 C T
            rs732401     1        0.075292         7529244 G A
           rs1149333     1        0.075300         7530018 T G
           rs1011124     1        0.075332         7533164 A G
          rs11805543     1        0.075345         7534464 A C
           rs1011126     1        0.075362         7536238 G A
           rs1149338     1        0.075363         7536259 A G
          rs12039004     1        0.075374         7537398 T C
           rs1193182     1        0.075375         7537500 G A
           rs1193183     1        0.075382         7538240 C T
           rs1193185     1        0.075384         7538437 T C
           rs1193188     1        0.075395         7539530 A C
           rs6678279     1        0.075408         7540770 C T
           rs2693958     1        0.075413         7541291 T C
           rs2796483     1        0.075413         7541345 C T
          rs11120943     1        0.075434         7543417 G A
           rs1193163     1        0.075472         7547212 A G
            rs947677     1        0.075474         7547372 G A
          rs17030993     1        0.075495         7549488 T C
           rs1193233     1        0.075501         7550126 T C
           rs1193231     1        0.075509         7550898 T C
           rs7526892     1        0.075515         7551455 G A
           rs7549997     1        0.075515         7551485 C T
          rs12562147     1        0.075526         7552619 G A
           rs1725271     1        0.075544         7554435 A G
           rs1725266     1        0.075566         7556636 T C
          rs10864304     1        0.075572         7557152 A G
           rs1725265     1        0.075582         7558193 A G
           rs4908463     1        0.075613         7561298 A G
           rs1725262     1        0.075625         7562488 C T
           rs2462925     1        0.075639         7563901 A G
          rs11120954     1        0.075661         7566066 G A
          rs11120955     1        0.075670         7567037 T G
           rs1725243     1        0.075674         7567412 A G
           rs1725241     1        0.075676         7567618 C T
          rs12063665     1        0.075686         7568588 T G
           rs1193180     1        0.075690         7568982 G T
           rs1193179     1        0.075696         7569602 C T
           rs6577446     1        0.075720         7571996 G A
            rs749958     1        0.075723         7572262 T C
           rs6697220     1        0.075726         7572598 A G
           rs7529399     1        0.075757         7575666 T C
           rs1193171     1        0.075772         7577151 A C
         rs113774478     1        0.075782         7578171 C T
           rs6693468     1        0.075783         7578333 G A
           rs2478268     1        0.075805         7580454 C A
           rs1618346     1        0.075808         7580769 C A
       Affx-50050995     1        0.075836         7583558 G A
           rs2478267     1        0.075848         7584814 T G
           rs1725223     1        0.075862         7586199 G A
           rs1725225     1        0.075867         7586658 G T
          rs36099749     1        0.075904         7590398 C T
           rs1193167     1        0.075904         7590448 G A
          rs77869434     1        0.075915         7591504 G A
          rs12723779     1        0.075916         7591573 G A
         rs149088794     1        0.075955         7595482 A G
           rs6577449     1        0.075981         7598094 C T
          rs12046740     1        0.076007         7600678 C T
          rs12407666     1        0.076009         7600905 G A
           rs1750824     1        0.076033         7603317 G A
       snp_1_7603596     1        0.076036         7603596 A G
       snp_1_7607853     1        0.076079         7607853 A G
       snp_1_7607860     1        0.076079         7607860 C A
           rs1193158     1        0.076095         7609504 C A
           rs4908654     1        0.076116         7611606 C T
          rs72865459     1        0.076118         7611825 G T
            rs957856     1        0.076137         7613745 G A
           rs7417202     1        0.076138         7613850 G A
            rs765514     1        0.076139         7613853 G A
          rs78552027     1        0.076148         7614759 G A
          rs11120972     1        0.076159         7615909 G A
          rs11120973     1        0.076164         7616430 A G
           rs4908656     1        0.076166         7616593 A C
          rs17031113     1        0.076175         7617484 G A
           rs6696544     1        0.076216         7621589 C A
          rs72643925     1        0.076228         7622801 C T
          rs72643928     1        0.076238         7623792 G A
          rs17031144     1        0.076265         7626482 G A
         rs111641019     1        0.076269         7626871 A G
          rs17031145     1        0.076270         7626995 C A
          rs12059360     1        0.076331         7633144 G A
       snp_1_7633607     1        0.076336         7633607 A G
         rs111993744     1        0.076338         7633790 C T
           rs4317829     1        0.076338         7633798 C T
           rs7526052     1        0.076347         7634687 T C
          rs10492961     1        0.076380         7637979 T C
          rs10495757     1        0.076393         7639308 C T
         rs117295459     1        0.076443         7644325 G T
           rs7527087     1        0.076448         7644802 C A
           rs9988575     1        0.076463         7646301 G A
           rs7519687     1        0.076497         7649715 G A
       snp_1_7652593     1        0.076526         7652593 G A
          rs11590447     1        0.076671         7667122 C T
          rs10864308     1        0.076683         7668346 C T
           rs2056675     1        0.076699         7669922 T C
           rs6691275     1        0.076700         7670013 T C
           rs6676442     1        0.076703         7670258 C T
          rs17031163     1        0.076706         7670574 C A
          rs11120989     1        0.076771         7677070 A G
         rs111229242     1        0.076779         7677878 A G
           rs6684215     1        0.076785         7678496 T G
          rs12139470     1        0.076825         7682489 T C
           rs4328095     1        0.076840         7684030 G A
       snp_1_7685179     1        0.076852         7685179 T C
          rs12138009     1        0.076861         7686056 T C
          rs11808296     1        0.076862         7686194 A G
           rs9660611     1        0.076869         7686909 A G
          rs12089124     1        0.076887         7688668 A C
          rs10495758     1        0.076894         7689389 T C
         rs112374385     1        0.076903         7690319 G A
         rs117941772     1        0.076915         7691454 G A
       Affx-50051495     1        0.076916         7691570 G A
          rs58167413     1        0.077060         7705997 C T
           rs4908660     1        0.077073         7707287 G A
          rs17027053     1        0.077103         7710308 T C
           rs9434498     1        0.077118         7711758 G A
           rs4908663     1        0.077121         7712132 G A
           rs4908665     1        0.077158         7715776 T G
       Affx-50051608     1        0.077200         7719954 C T
           rs3011925     1        0.077214         7721360 G A
           rs6698334     1        0.077221         7722099 C T
           rs6662747     1        0.077225         7722501 A G
            rs870283     1        0.077229         7722858 G A
           rs3737907     1        0.077235         7723534 G A
           rs3737906     1        0.077236         7723588 C T
          rs12128526     1        0.077240         7723957 G A
           rs4908672     1        0.077254         7725414 C T
           rs4908471     1        0.077259         7725855 A G
           rs1891215     1        0.077279         7727854 T C
           rs1891216     1        0.077284         7728391 T G
           rs4908473     1        0.077317         7731730 T C
           rs6661392     1        0.077359         7735950 C T
           rs6673977     1        0.077361         7736097 A G
          rs17507442     1        0.077366         7736550 A C
           rs4908676     1        0.077371         7737099 A G
           rs3011926     1        0.077378         7737799 A G
           rs4908677     1        0.077382         7738180 C T
           rs3124796     1        0.077485         7748525 A C
           rs3124797     1        0.077498         7749807 A G
           rs3011928     1        0.077528         7752828 G A
          rs12756299     1        0.077588         7758760 T C
           rs3011930     1        0.077602         7760227 T C
           rs3011931     1        0.077607         7760733 T G
           rs1935229     1        0.077610         7761001 G A
           rs1935230     1        0.077612         7761173 G A
          rs17461352     1        0.077614         7761446 G A
          rs17031436     1        0.077618         7761828 A G
          rs10492962     1        0.077701         7770132 A G
          rs17031454     1        0.077702         7770236 T G
           rs2995034     1        0.077709         7770901 C T
           rs3121224     1        0.077741         7774071 T C
           rs3011936     1        0.077753         7775335 C T
          rs12119947     1        0.077780         7777962 T C
         rs144087919     1        0.077800         7779950 G A
           rs4908686     1        0.077801         7780128 A G
       snp_1_7784902     1        0.077849         7784902 G A
         rs113860318     1        0.077881         7788149 G A
           rs2301488     1        0.077924         7792411 C T
          rs17031531     1        0.077990         7798956 G A
           rs4908691     1        0.078006         7800603 G A
          rs12133253     1        0.078079         7807897 A G
          rs72632043     1        0.078094         7809383 C T
           rs2066293     1        0.078105         7810543 A G
          rs10779689     1        0.078112         7811215 A G
           rs9919223     1        0.078124         7812398 A G
           rs4908480     1        0.078128         7812840 A C
           rs7533242     1        0.078134         7813413 A G
         rs116621387     1        0.078205         7820465 C T
         rs146231193     1        0.078212         7821178 A G
          rs11587479     1        0.078231         7823085 A C
            rs707455     1        0.078253         7825311 G A
            rs697672     1        0.078263         7826347 C T
           rs1044245     1        0.078291         7829107 G A
            rs707458     1        0.078322         7832212 C T
          rs34177663     1        0.078332         7833228 A G
           rs2071987     1        0.078340         7834026 G A
            rs697673     1        0.078378         7837842 T C
            rs697675     1        0.078381         7838113 A C
           rs3753503     1        0.078420         7841971 G A
            rs228729     1        0.078457         7845695 T C
          rs11581279     1        0.078472         7847226 G A
            rs228727     1        0.078478         7847836 T C
           rs7556518     1        0.078478         7847846 G A
            rs697686     1        0.078502         7850218 C T
         rs111392569     1        0.078529         7852911 G A
            rs875994     1        0.078529         7852919 T C
          rs77772130     1        0.078561         7856140 C T
            rs228682     1        0.078563         7856346 T C
            rs707467     1        0.078617         7861684 A C
            rs228642     1        0.078633         7863293 C T
           rs6657232     1        0.078655         7865467 C T
          rs12092614     1        0.078657         7865710 C T
            rs228644     1        0.078661         7866083 G A
          rs11121028     1        0.078671         7867144 C T
           rs1891217     1        0.078718         7871849 C T
          rs10864316     1        0.078721         7872076 A G
          rs10746473     1        0.078781         7878056 A G
          rs35123409     1        0.078786         7878568 C T
           rs2797685     1        0.078791         7879063 C T
            rs228690     1        0.078793         7879322 C T
          rs10462018     1        0.078796         7879627 C T
          rs10462020     1        0.078807         7880683 T G
            rs228692     1        0.078807         7880712 G A
          rs17374292     1        0.078812         7881234 C T
          rs10127838     1        0.078818         7881780 C T
            rs228694     1        0.078838         7883834 A G
            rs228696     1        0.078875         7887493 T C
          rs17374439     1        0.078884         7888438 C T
          rs10462021     1        0.078971         7897133 A G
            rs228654     1        0.078972         7897228 G A
            rs228676     1        0.079020         7901995 T C
           rs4908699     1        0.079053         7905274 G A
            rs170629     1        0.079104         7910391 G A
            rs228651     1        0.079111         7911099 C T
            rs228648     1        0.079134         7913430 G A
          rs72855281     1        0.079167         7916676 G A
            rs228636     1        0.079176         7917557 T C
            rs707476     1        0.079181         7918106 T C
          rs61773396     1        0.079184         7918435 G A
            rs531485     1        0.079220         7921952 T G
          rs12566535     1        0.079241         7924094 G A
          rs72633018     1        0.079246         7924599 C T
            rs504560     1        0.079265         7926542 A G
            rs579992     1        0.079280         7927981 C T
            rs743999     1        0.079284         7928365 G A
            rs228725     1        0.079298         7929819 T C
            rs744000     1        0.079345         7934518 G A
            rs744001     1        0.079346         7934557 G A
            rs228716     1        0.079363         7936272 G T
            rs228714     1        0.079386         7938648 G A
            rs228703     1        0.079443         7944264 A G
           rs1040395     1        0.079522         7952203 A G
          rs12035740     1        0.079523         7952350 C T
            rs170551     1        0.079559         7955894 A G
            rs227163     1        0.079612         7961206 C T
         rs148421402     1        0.079667         7966723 T C
          rs77067114     1        0.079674         7967405 G A
           rs6656926     1        0.079692         7969166 A C
            rs664673     1        0.079701         7970075 C T
            rs679563     1        0.079711         7971078 G A
            rs680522     1        0.079713         7971301 G A
          rs75947700     1        0.079722         7972201 A G
            rs585672     1        0.079732         7973170 C T
            rs161803     1        0.079758         7975789 A G
            rs161827     1        0.079820         7982034 T C
            rs863171     1        0.079926         7992615 C T
           rs9657982     1        0.079950         7994958 G A
           rs9657979     1        0.079951         7995090 G T
            rs226476     1        0.079990         7998963 T G
            rs161811     1        0.079996         7999602 C T
            rs161810     1        0.080008         8000797 T C
            rs519546     1        0.080015         8001466 A C
           rs9657951     1        0.080016         8001581 G T
          rs10864320     1        0.080031         8003064 G A
         rs147201527     1        0.080072         8007203 C T
           rs2493215     1        0.080077         8007716 A G
            rs161799     1        0.080156         8015560 A G
          rs35675666     1        0.080220         8021973 G T
            rs226250     1        0.080222         8022171 C T
           rs3766606     1        0.080222         8022197 G T
          rs11548933     1        0.080228         8022824 C T
           rs4908488     1        0.080246         8024592 T C
            rs226251     1        0.080247         8024690 T C
           rs7517357     1        0.080253         8025275 C T
          rs76252376     1        0.080258         8025816 C T
         rs149847942     1        0.080261         8026091 C T
          rs11548937     1        0.080294         8029446 C T
            rs178932     1        0.080303         8030300 G A
            rs389298     1        0.080311         8031054 G A
          rs12064568     1        0.080349         8034892 A C
            rs161809     1        0.080353         8035271 T G
            rs161801     1        0.080427         8042736 G A
            rs161802     1        0.080428         8042826 G T
            rs498594     1        0.080463         8046347 C T
            rs225121     1        0.080465         8046547 G T
          rs12727642     1        0.080467         8046672 C A
            rs670522     1        0.080468         8046834 G A
         rs143672711     1        0.080514         8051415 G A
          rs17367289     1        0.080531         8053135 A G
            rs426561     1        0.080573         8057254 T C
          rs12087103     1        0.080574         8057447 G A
         rs116600986     1        0.080663         8066307 A C
            rs225100     1        0.080669         8066914 T C
            rs442862     1        0.080795         8079494 T C
             rs28624     1        0.080844         8084355 A C
         rs115658927     1        0.080874         8087435 A G
          rs72634234     1        0.080934         8093432 T C
          rs11799555     1        0.080942         8094200 T G
            rs225130     1        0.080953         8095312 G A
            rs225132     1        0.080955         8095500 T G
            rs225133     1        0.080985         8098462 G A
           rs6697853     1        0.081046         8104615 G A
         rs115539405     1        0.081085         8108476 C T
           rs2050198     1        0.081118         8111839 T G
          rs74352793     1        0.081200         8120025 G T
          rs72634245     1        0.081201         8120055 C T
            rs225106     1        0.081218         8121822 T C
           rs6682378     1        0.081318         8131757 C T
           rs7539255     1        0.081334         8133352 T C
           rs4500345     1        0.081365         8136468 G A
          rs12758337     1        0.081453         8145294 C T
          rs10864324     1        0.081467         8146689 T C
          rs11121083     1        0.081472         8147157 C A
          rs11121086     1        0.081512         8151224 G A
          rs80038548     1        0.081527         8152656 A G
          rs10864326     1        0.081543         8154289 G A
          rs10864327     1        0.081545         8154547 G A
           rs4908727     1        0.081631         8163122 T C
       snp_1_8163133     1        0.081631         8163133 G A
           rs7545677     1        0.081656         8165619 T C
          rs10864330     1        0.081686         8168564 C T
           rs4601608     1        0.081688         8168808 A G
          rs12128234     1        0.081702         8170219 T C
           rs4418631     1        0.081742         8174197 G A
          rs12121971     1        0.081755         8175504 A G
          rs12124756     1        0.081770         8177028 T C
           rs7537362     1        0.081776         8177564 C T
           rs7540528     1        0.081786         8178624 C T
          rs12070680     1        0.081787         8178727 T C
         rs113980941     1        0.081794         8179432 C T
           rs7523227     1        0.081801         8180097 G A
           rs7523335     1        0.081802         8180210 G A
           rs2045248     1        0.081811         8181060 T C
           rs6667296     1        0.081825         8182462 T C
           rs9434608     1        0.081860         8185985 T C
           rs4908736     1        0.081872         8187211 A G
           rs7527904     1        0.081899         8189854 T C
          rs11121104     1        0.081920         8191998 G A
           rs7545284     1        0.081929         8192898 G A
           rs1542387     1        0.081933         8193294 C T
           rs7531634     1        0.081939         8193868 G A
           rs7529511     1        0.081952         8195226 T C
          rs10746477     1        0.081957         8195724 T C
           rs9434615     1        0.081961         8196065 G A
          rs12086021     1        0.081970         8197006 G A
           rs7542367     1        0.081993         8199263 T C
           rs9434617     1        0.082003         8200328 T C
           rs9434618     1        0.082006         8200578 A G
           rs6701300     1        0.082007         8200690 G A
          rs11121111     1        0.082091         8209130 T C
           rs1455702     1        0.082129         8212903 G A
           rs1455701     1        0.082130         8213010 T C
           rs7339868     1        0.082148         8214774 T C
           rs2100516     1        0.082148         8214803 G T
          rs79762434     1        0.082169         8216878 G A
          rs11121117     1        0.082173         8217303 C T
           rs7524007     1        0.082182         8218206 T C
          rs10864334     1        0.082201         8220106 T C
          rs12075108     1        0.082212         8221224 C T
           rs7554600     1        0.082238         8223832 C T
          rs74053807     1        0.082268         8226773 A G
          rs11803446     1        0.082390         8238978 A G
           rs6663882     1        0.082441         8244145 G A
         rs146325557     1        0.082514         8251371 G A
          rs12138839     1        0.082614         8261393 T G
             rs67746     1        0.082625         8262513 A G
            rs385479     1        0.082635         8263493 C T
          rs12745477     1        0.082645         8264457 A G
       snp_1_8264661     1        0.082647         8264661 C T
            rs418508     1        0.082648         8264805 C T
         rs201470664     1        0.082675         8267513 A G
          rs11121129     1        0.082681         8268095 G A
           rs6661746     1        0.082686         8268620 G A
           rs6687168     1        0.082689         8268913 C T
          rs17509537     1        0.082727         8272696 A G
           rs6683603     1        0.082732         8273177 T G
          rs12041676     1        0.082734         8273392 G A
          rs75930106     1        0.082734         8273398 G A
            rs448202     1        0.082739         8273851 C T
            rs376608     1        0.082739         8273868 A G
            rs395859     1        0.082739         8273922 T C
            rs395847     1        0.082739         8273940 T C
            rs390468     1        0.082740         8274018 G A
            rs385814     1        0.082748         8274771 T C
            rs411654     1        0.082748         8274807 A G
            rs421490     1        0.082753         8275284 A G
         rs111952406     1        0.082758         8275761 A G
            rs428046     1        0.082789         8278929 A G
            rs506403     1        0.082816         8281564 C T
            rs394701     1        0.082827         8282731 A G
            rs375596     1        0.082839         8283921 T C
          rs11589993     1        0.082845         8284497 G A
            rs423909     1        0.082852         8285186 A C
           rs6704252     1        0.082855         8285516 A G
         rs115906794     1        0.082871         8287121 G A
            rs367915     1        0.082884         8288440 T C
            rs382192     1        0.082897         8289660 A G
            rs299499     1        0.082928         8292761 G A
           rs7513908     1        0.083026         8302619 G A
           rs4908744     1        0.083046         8304607 G A
           rs6697815     1        0.083078         8307849 T G
          rs72635759     1        0.083128         8312773 A G
           rs4301655     1        0.083139         8313894 A G
          rs11803602     1        0.083146         8314600 T C
          rs72635765     1        0.083173         8317253 A C
            rs299490     1        0.083177         8317691 T G
            rs389709     1        0.083200         8320045 G A
           rs2661869     1        0.083297         8329710 C T
          rs79054637     1        0.083299         8329858 C T
            rs438895     1        0.083384         8338355 G A
            rs299689     1        0.083524         8352398 T C
            rs299699     1        0.083562         8356170 G T
           rs1472878     1        0.083605         8360494 A G
       snp_1_8362754     1        0.083628         8362754 T C
           rs7532257     1        0.083659         8365950 C T
          rs10864346     1        0.083690         8368980 A C
          rs11121157     1        0.083701         8370088 G A
          rs72864229     1        0.083707         8370729 A G
           rs1107284     1        0.083725         8372536 C T
            rs966134     1        0.083732         8373208 A G
            rs966133     1        0.083733         8373305 G A
           rs1466655     1        0.083758         8375842 C T
           rs1466654     1        0.083759         8375913 G T
          rs75632382     1        0.083788         8378819 C T
          rs10779701     1        0.083796         8379626 G A
           rs4908750     1        0.083810         8380971 A G
          rs11583580     1        0.083812         8381159 G A
          rs12132135     1        0.083826         8382607 G A
           rs2292242     1        0.083851         8385059 C T
           rs9628987     1        0.083867         8386730 A C
           rs2289731     1        0.083909         8390888 G A
          rs12711517     1        0.083942         8394236 C T
           rs2305016     1        0.083954         8395441 T C
           rs7535752     1        0.083956         8395560 G T
          rs12039434     1        0.083992         8399193 A G
          rs79500154     1        0.084034         8403393 G A
         rs142379567     1        0.084038         8403787 C T
         rs147156994     1        0.084068         8406792 G A
          rs10399665     1        0.084073         8407287 C T
          rs10864351     1        0.084097         8409672 C A
          rs80184934     1        0.084097         8409704 G A
              rs8627     1        0.084129         8412935 C T
           rs1058790     1        0.084138         8413839 A G
         rs112535318     1        0.084159         8415917 G A
          rs76606732     1        0.084160         8416007 G A
           rs7525559     1        0.084196         8419629 T C
           rs2252865     1        0.084227         8422676 T C
          rs10779702     1        0.084235         8423510 A G
          rs12118524     1        0.084240         8424029 G A
           rs3753275     1        0.084259         8425900 T C
           rs6684863     1        0.084262         8426236 G A
          rs76283944     1        0.084280         8427990 G A
          rs12079653     1        0.084306         8430594 C A
           rs3795310     1        0.084316         8431607 C T
            rs902355     1        0.084331         8433124 T C
            rs754346     1        0.084337         8433747 T C
          rs17032503     1        0.084340         8434000 T C
          rs11121175     1        0.084350         8435046 C A
          rs17380831     1        0.084361         8436131 T C
           rs6678140     1        0.084368         8436802 C T
           rs2708633     1        0.084396         8439625 C A
       snp_1_8440348     1        0.084403         8440348 G A
         rs116750619     1        0.084434         8443400 T G
         rs116659663     1        0.084473         8447277 G A
           rs2120461     1        0.084477         8447722 C T
          rs11121179     1        0.084557         8455712 G T
            rs301789     1        0.084693         8469337 A G
           rs2661868     1        0.084698         8469789 C T
       Affx-50056210     1        0.084705         8470534 T C
            rs301788     1        0.084722         8472164 C T
           rs1763839     1        0.084733         8473336 G A
          rs11121181     1        0.084770         8477006 G A
            rs301806     1        0.084821         8482078 C T
            rs301807     1        0.084848         8484823 A G
          rs12045438     1        0.084859         8485904 T C
          rs17032556     1        0.084880         8488018 T G
            rs301798     1        0.084886         8488565 A G
          rs75488719     1        0.084887         8488689 A C
            rs301800     1        0.084906         8490603 T C
            rs172531     1        0.084956         8495590 A G
            rs301801     1        0.084959         8495945 T C
            rs301819     1        0.085018         8501786 A G
            rs301818     1        0.085032         8503242 G A
            rs301816     1        0.085051         8505058 G A
          rs11581328     1        0.085078         8507773 G A
          rs17032610     1        0.085153         8515272 G A
          rs74049644     1        0.085227         8522693 G A
          rs11589090     1        0.085256         8525615 C T
           rs4908760     1        0.085261         8526142 G A
            rs751790     1        0.085291         8529141 T C
           rs7551849     1        0.085395         8539463 A G
           rs6701803     1        0.085542         8554248 C T
           rs4908501     1        0.085545         8554471 T G
           rs7530745     1        0.085577         8557691 A C
           rs4908762     1        0.085637         8563663 C T
          rs77037803     1        0.085687         8568666 G A
          rs11121194     1        0.085699         8569906 C T
         rs116144697     1        0.085728         8572814 G A
           rs6577492     1        0.085751         8575064 C A
           rs7545384     1        0.085810         8580960 C A
           rs6656249     1        0.085810         8581015 A C
          rs74050217     1        0.085854         8585427 G A
           rs2297867     1        0.085866         8586563 C A
          rs17032657     1        0.085967         8596742 T G
          rs10492965     1        0.085981         8598127 G A
          rs12136689     1        0.086011         8601118 A C
           rs6697997     1        0.086091         8609111 A G
       Affx-50057149     1        0.086099         8609905 A G
          rs17032665     1        0.086118         8611806 T G
           rs2016084     1        0.086134         8613418 C A
          rs12122737     1        0.086164         8616404 C A
           rs1473420     1        0.086168         8616838 T G
           rs7530863     1        0.086228         8622793 A G
          rs10492964     1        0.086294         8629380 T G
           rs1150395     1        0.086326         8632599 C T
          rs12122851     1        0.086343         8634290 G A
          rs12029303     1        0.086387         8638666 T C
         rs190912632     1        0.086403         8640316 A G
           rs9988404     1        0.086428         8642838 G A
           rs6663123     1        0.086429         8642931 T C
          rs11807092     1        0.086434         8643440 C T
          rs17386448     1        0.086463         8646318 T C
          rs11121203     1        0.086482         8648240 T C
         rs141875348     1        0.086488         8648761 A G
           rs6665530     1        0.086489         8648878 T C
           rs6677196     1        0.086496         8649642 G A
          rs12037534     1        0.086499         8649924 G A
          rs41278974     1        0.086509         8650930 C T
           rs6675857     1        0.086522         8652154 A G
          rs11121204     1        0.086543         8654305 G A
           rs4480384     1        0.086597         8659714 A G
         rs142373175     1        0.086733         8673270 G A
           rs1817367     1        0.086788         8678784 C T
           rs6577507     1        0.086868         8686793 T C
         rs114238492     1        0.086944         8694354 G A
           rs6703577     1        0.086955         8695522 C A
         rs147532005     1        0.086969         8696890 A G
           rs1463052     1        0.087012         8701231 A G
           rs4908769     1        0.087013         8701288 C T
          rs17032724     1        0.087018         8701752 T G
           rs1463053     1        0.087050         8705037 G A
          rs75862612     1        0.087133         8713251 C T
          rs10864361     1        0.087267         8726721 T C
          rs11121213     1        0.087282         8728187 C A
           rs4908505     1        0.087289         8728864 G A
           rs6695867     1        0.087308         8730779 G A
          rs74050269     1        0.087346         8734559 G A
           rs4908507     1        0.087389         8738937 C T
          rs17032734     1        0.087405         8740545 T G
           rs7533442     1        0.087506         8750591 G T
       Affx-50058005     1        0.087532         8753235 C T
          rs12025126     1        0.087596         8759554 T C
          rs78452988     1        0.087664         8766428 G A
          rs11121221     1        0.087675         8767529 A G
           rs4908773     1        0.087697         8769728 T C
          rs12125525     1        0.087705         8770538 A G
           rs7553298     1        0.087709         8770883 A G
            rs953043     1        0.087745         8774451 T C
         rs114369724     1        0.087887         8788676 G A
          rs12567592     1        0.087889         8788907 C T
           rs4908775     1        0.087944         8794410 G A
          rs11805440     1        0.087956         8795551 T C
           rs4908776     1        0.088040         8804033 T C
          rs17383360     1        0.088044         8804443 A G
          rs56261561     1        0.088097         8809727 G A
          rs10492963     1        0.088103         8810341 C T
           rs2131679     1        0.088118         8811768 G A
           rs7533113     1        0.088132         8813243 C T
          rs12403640     1        0.088179         8817863 C T
           rs1353130     1        0.088224         8822364 T C
       Affx-50058269     1        0.088228         8822778 T C
          rs12119207     1        0.088295         8829499 A G
          rs12123076     1        0.088385         8838528 A G
       Affx-50058319     1        0.088450         8845028 T G
       snp_1_8846061     1        0.088461         8846061 G A
           rs6698830     1        0.088545         8854545 C T
           rs6577524     1        0.088570         8856972 C T
           rs1472228     1        0.088647         8864680 C T
          rs11811564     1        0.088648         8864846 C A
       snp_1_8875124     1        0.088751         8875124 A G
          rs74050294     1        0.088757         8875709 A G
          rs12410886     1        0.088788         8878809 A C
           rs4908781     1        0.088879         8887937 T C
           rs6695310     1        0.088911         8891125 T C
           rs4908518     1        0.088926         8892577 A G
          rs11582339     1        0.088988         8898807 G T
          rs12565639     1        0.089014         8901391 G A
          rs12124851     1        0.089039         8903931 A G
           rs6577536     1        0.089101         8910110 A G
          rs12135416     1        0.089103         8910347 G A
           rs2038903     1        0.089165         8916517 G T
            rs914994     1        0.089172         8917212 G T
          rs10864368     1        0.089183         8918313 T C
          rs11121247     1        0.089188         8918795 T C
           rs2071414     1        0.089207         8920712 T G
           rs2781066     1        0.089263         8926329 C T
           rs2781064     1        0.089269         8926868 C T
       snp_1_8929185     1        0.089292         8929185 A G
         rs113341251     1        0.089351         8935072 G A
          rs11811795     1        0.089381         8938057 T C
           rs1325920     1        0.089398         8939842 G A
       snp_1_8945902     1        0.089459         8945902 A G
          rs17032804     1        0.089461         8946053 A C
           rs4353118     1        0.089468         8946803 G A
          rs10218541     1        0.089520         8952029 C T
          rs34802130     1        0.089525         8952474 G A
          rs12034719     1        0.089602         8960153 G A
       Affx-50058724     1        0.089626         8962596 C T
          rs74050933     1        0.089691         8969084 C T
           rs7534552     1        0.089692         8969219 G A
       Affx-50058728     1        0.089712         8971207 C T
           rs6682376     1        0.089721         8972122 T C
          rs74050935     1        0.089746         8974629 A G
          rs74050936     1        0.089756         8975628 A G
           rs6694243     1        0.089760         8975974 C T
           rs6665631     1        0.089785         8978514 A G
          rs61784241     1        0.089806         8980579 G T
           rs6667091     1        0.089827         8982728 C A
           rs4908796     1        0.089829         8982906 G A
          rs11805233     1        0.089838         8983768 T C
           rs2781072     1        0.089871         8987104 C T
         rs188329071     1        0.089873         8987282 C T
           rs6577539     1        0.089892         8989235 G A
           rs4609454     1        0.089911         8991141 A G
           rs9434652     1        0.089919         8991873 C T
           rs7417097     1        0.089939         8993867 G A
           rs4418632     1        0.089941         8994112 T C
            rs914997     1        0.089981         8998059 C T
           rs6688840     1        0.089995         8999506 C T
           rs2781087     1        0.089998         8999843 G T
          rs12091891     1        0.090002         9000220 A G
           rs1475734     1        0.090006         9000628 G T
           rs6692694     1        0.090009         9000882 C T
           rs6699492     1        0.090029         9002909 C T
           rs6684149     1        0.090032         9003178 C T
          rs72641545     1        0.090041         9004120 A G
          rs11809994     1        0.090053         9005269 A C
           rs2274327     1        0.090094         9009406 C T
           rs2274328     1        0.090094         9009444 A C
         rs113523347     1        0.090097         9009712 A G
          rs17032907     1        0.090104         9010405 C T
           rs3765968     1        0.090116         9011586 T G
           rs3765966     1        0.090117         9011722 G T
          rs72641561     1        0.090136         9013585 C T
          rs12021597     1        0.090154         9015436 A G
          rs72860996     1        0.090168         9016761 C T
           rs2274332     1        0.090171         9017091 C T
           rs2274333     1        0.090172         9017204 A G
          rs12061974     1        0.090189         9018931 A G
          rs12078431     1        0.090192         9019242 C T
           rs6691526     1        0.090211         9021053 A G
           rs3765965     1        0.090220         9021998 T C
          rs72862209     1        0.090234         9023366 C T
          rs12748400     1        0.090253         9025292 A G
       Affx-50058750     1        0.090265         9026519 T C
           rs4466678     1        0.090274         9027391 C T
           rs2274334     1        0.090279         9027899 G T
           rs3737665     1        0.090310         9030964 C T
           rs4908800     1        0.090334         9033404 A G
           rs3765964     1        0.090344         9034421 G A
           rs3765963     1        0.090346         9034598 A G
           rs3737664     1        0.090350         9034972 C A
           rs6697763     1        0.090373         9037273 C T
           rs6577546     1        0.090390         9039022 G A
           rs7533137     1        0.090424         9042447 A G
          rs17032942     1        0.090446         9044562 A G
         rs145645102     1        0.090452         9045220 G A
           rs4908802     1        0.090454         9045405 G A
            rs875148     1        0.090490         9049032 G T
           rs9803645     1        0.090499         9049872 C T
          rs11809536     1        0.090508         9050823 G A
          rs76140495     1        0.090540         9053994 A G
           rs2895997     1        0.090585         9058546 G A
           rs4908803     1        0.090602         9060170 A G
          rs17392147     1        0.090602         9060210 T C
          rs17033008     1        0.090608         9060789 G A
           rs7516862     1        0.090612         9061161 T G
          rs11810507     1        0.090632         9063238 G A
          rs12402611     1        0.090633         9063265 C T
           rs7544111     1        0.090654         9065422 C T
          rs17033013     1        0.090661         9066132 C T
          rs10864377     1        0.090667         9066695 C T
       snp_1_9066967     1        0.090670         9066967 C A
           rs6672506     1        0.090671         9067142 G A
           rs7530465     1        0.090684         9068386 G A
           rs7537425     1        0.090738         9073801 C T
          rs11121296     1        0.090742         9074240 C T
          rs12063980     1        0.090745         9074465 C T
           rs1004557     1        0.090769         9076897 C T
           rs9803660     1        0.090804         9080411 T C
         rs201435286     1        0.090810         9080966 T C
       snp_1_9089422     1        0.090894         9089422 A G
          rs78366131     1        0.090903         9090293 C T
         rs112453587     1        0.090926         9092566 C A
          rs35754078     1        0.090942         9094241 T C
          rs12025782     1        0.090947         9094651 T C
           rs7547369     1        0.090949         9094882 G T
          rs10864382     1        0.090956         9095610 T C
          rs11121306     1        0.090987         9098742 G A
       snp_1_9103383     1        0.091034         9103383 T C
          rs12073178     1        0.091062         9106196 T C
       snp_1_9106561     1        0.091066         9106561 T G
           rs2457718     1        0.091070         9106955 T C
           rs3004245     1        0.091116         9111626 A C
          rs57405729     1        0.091167         9116731 T C
           rs2505972     1        0.091169         9116899 A C
          rs58135491     1        0.091186         9118553 C T
          rs12145292     1        0.091186         9118596 C A
            rs765617     1        0.091218         9121782 G A
           rs1612895     1        0.091226         9122557 A G
          rs11121311     1        0.091230         9122973 G A
            rs770040     1        0.091285         9128489 T G
           rs3820034     1        0.091299         9129867 G A
            rs770041     1        0.091299         9129945 A G
          rs12117043     1        0.091325         9132520 G A
           rs1751681     1        0.091331         9133056 T C
           rs6698663     1        0.091341         9134068 A G
           rs1327257     1        0.091389         9138890 A G
          rs12726360     1        0.091401         9140078 T C
          rs12127491     1        0.091403         9140327 C T
          rs12402657     1        0.091463         9146292 G A
          rs74051036     1        0.091463         9146332 C A
          rs12751466     1        0.091479         9147856 C T
          rs12080794     1        0.091513         9151325 C T
          rs12405816     1        0.091532         9153170 C T
          rs12061918     1        0.091534         9153438 T C
          rs76976126     1        0.091578         9157796 C T
          rs12742380     1        0.091586         9158600 G A
          rs17033261     1        0.091597         9159671 C T
          rs72637735     1        0.091597         9159738 G A
           rs7555782     1        0.091606         9160577 A G
           rs6694515     1        0.091616         9161619 C T
           rs6697376     1        0.091621         9162051 C T
          rs12753196     1        0.091658         9165818 C A
            rs770028     1        0.091709         9170878 G A
           rs1705299     1        0.091773         9177317 T C
          rs61605568     1        0.091827         9182683 T G
          rs10864390     1        0.091829         9182914 C T
           rs4908812     1        0.091857         9185660 G A
          rs12726928     1        0.091903         9190254 C A
           rs1001567     1        0.091946         9194614 G T
          rs61785845     1        0.091952         9195170 C T
           rs4406655     1        0.092052         9205179 G A
           rs7518834     1        0.092053         9205255 G A
          rs12121864     1        0.092053         9205332 C A
          rs17393144     1        0.092103         9210262 G A
          rs12128240     1        0.092113         9211303 C T
          rs12119878     1        0.092187         9218721 T G
           rs6577556     1        0.092194         9219383 T C
       Affx-50059180     1        0.092206         9220574 C T
            rs797252     1        0.092232         9223160 C A
          rs11121332     1        0.092241         9224079 T C
          rs17376524     1        0.092266         9226584 A G
          rs11802925     1        0.092286         9228624 T C
           rs4908527     1        0.092341         9234143 C T
            rs809972     1        0.092344         9234363 G T
            rs797259     1        0.092372         9237185 G A
           rs6577559     1        0.092381         9238095 C T
            rs797263     1        0.092386         9238553 C T
           rs6669897     1        0.092403         9240258 A G
           rs6657463     1        0.092405         9240495 C T
         rs112182059     1        0.092449         9244919 C T
           rs4908817     1        0.092456         9245572 G T
          rs12039077     1        0.092496         9249631 A G
       snp_1_9249641     1        0.092496         9249641 G A
          rs10864392     1        0.092510         9250991 C T
           rs2032542     1        0.092519         9251869 T C
           rs4908821     1        0.092521         9252134 A G
           rs1008446     1        0.092527         9252708 T C
         rs115238196     1        0.092558         9255849 G A
          rs61477440     1        0.092569         9256903 C T
            rs743973     1        0.092609         9260900 A C
         rs111438129     1        0.092665         9266537 G A
           rs4908826     1        0.092666         9266627 G A
           rs9434716     1        0.092677         9267668 C T
          rs56634614     1        0.092677         9267709 T C
           rs9435128     1        0.092677         9267720 T C
         rs112022475     1        0.092678         9267800 G T
           rs9434717     1        0.092679         9267900 T G
           rs9435130     1        0.092679         9267927 G A
           rs2032539     1        0.092697         9269719 T C
           rs9435136     1        0.092712         9271210 A G
           rs7516052     1        0.092714         9271439 C T
       Affx-50059228     1        0.092744         9274367 G A
           rs1009940     1        0.092781         9278142 G A
          rs78869344     1        0.092782         9278170 C T
          rs17033526     1        0.092802         9280173 A G
          rs10489436     1        0.092857         9285721 A G
          rs12072683     1        0.092860         9286018 C T
          rs11121345     1        0.092861         9286143 A G
          rs11576150     1        0.092864         9286375 A G
           rs9434723     1        0.092923         9292282 G A
           rs4908830     1        0.092979         9297871 A G
           rs2268175     1        0.093006         9300608 T C
           rs2268172     1        0.093007         9300747 C A
           rs2268171     1        0.093023         9302315 C T
         rs113676650     1        0.093041         9304103 A C
           rs2239560     1        0.093047         9304731 G A
            rs732950     1        0.093097         9309746 G T
           rs2268170     1        0.093158         9315847 C T
       snp_1_9316904     1        0.093169         9316904 A G
           rs6662509     1        0.093176         9317604 C T
          rs80265342     1        0.093179         9317851 A G
           rs3753165     1        0.093179         9317873 T C
           rs3753164     1        0.093179         9317936 A G
       snp_1_9318401     1        0.093184         9318401 T C
       snp_1_9320814     1        0.093208         9320814 T G
           rs2268169     1        0.093212         9321241 G A
           rs6688832     1        0.093239         9323910 G A
           rs9435159     1        0.093253         9325265 C T
           rs1294014     1        0.093257         9325676 C T
          rs11121354     1        0.093274         9327413 T G
           rs2071931     1        0.093293         9329289 C T
           rs9435166     1        0.093318         9331786 T C
           rs9435167     1        0.093319         9331880 A G
           rs9435168     1        0.093320         9331952 A G
          rs76919829     1        0.093324         9332449 C T
           rs7517538     1        0.093327         9332703 T C
            rs916384     1        0.093332         9333186 T C
          rs12093524     1        0.093347         9334714 G A
           rs6688233     1        0.093357         9335745 C T
           rs2871656     1        0.093371         9337117 C T
          rs11590326     1        0.093392         9339205 A G
            rs916380     1        0.093410         9341038 C T
            rs916379     1        0.093411         9341128 C T
           rs9661151     1        0.093438         9343799 C T
           rs9725703     1        0.093457         9345703 G A
           rs4465231     1        0.093473         9347278 G A
           rs9726385     1        0.093499         9349938 T C
           rs2075973     1        0.093559         9355897 A C
           rs2072734     1        0.093561         9356065 C T
           rs1294028     1        0.093646         9364634 A G
          rs75581935     1        0.093647         9364692 C T
            rs581587     1        0.093669         9366852 T C
           rs9442562     1        0.093679         9367908 A G
            rs630075     1        0.093709         9370911 A G
            rs629524     1        0.093711         9371099 G T
            rs525476     1        0.093756         9375586 C T
            rs926249     1        0.093779         9377864 T C
           rs1610407     1        0.093787         9378729 G T
           rs1294046     1        0.093797         9379693 G A
          rs17377604     1        0.093815         9381504 C T
           rs4908842     1        0.093873         9387311 T C
           rs1569422     1        0.093874         9387444 C T
            rs732591     1        0.093892         9389218 T C
          rs58412622     1        0.093951         9395125 G T
          rs11121374     1        0.093967         9396660 G A
          rs12728282     1        0.093969         9396935 C T
            rs478103     1        0.094024         9402403 T C
          rs78930438     1        0.094043         9404258 A G
          rs72860869     1        0.094044         9404367 T G
       snp_1_9404830     1        0.094048         9404830 G A
           rs2075972     1        0.094070         9406979 T C
          rs11121380     1        0.094090         9408959 A C
           rs1299374     1        0.094124         9412408 A G
          rs61388173     1        0.094126         9412610 G T
           rs4908851     1        0.094128         9412787 A G
          rs11121384     1        0.094136         9413646 C T
           rs9435245     1        0.094193         9419290 T C
           rs4908853     1        0.094205         9420502 A G
            rs552230     1        0.094229         9422875 C A
          rs56068827     1        0.094248         9424815 T C
          rs10864411     1        0.094255         9425540 C T
          rs61039900     1        0.094261         9426124 C T
           rs2275458     1        0.094278         9427842 A G
           rs2275457     1        0.094279         9427869 G A
           rs9442601     1        0.094287         9428685 T G
          rs10492967     1        0.094312         9431223 G A
       snp_1_9431708     1        0.094317         9431708 G A
           rs9308447     1        0.094324         9432390 C T
          rs17393334     1        0.094329         9432911 G A
          rs11802522     1        0.094341         9434137 A C
           rs2153305     1        0.094366         9436588 C T
          rs17393468     1        0.094385         9438540 T C
           rs9729149     1        0.094410         9441040 C T
           rs1106370     1        0.094433         9443340 G A
          rs12134602     1        0.094468         9446761 G A
           rs2095904     1        0.094474         9447371 T C
           rs2311019     1        0.094485         9448517 G A
          rs12081575     1        0.094485         9448519 T C
          rs10864413     1        0.094486         9448649 G A
          rs10779722     1        0.094538         9453774 T C
          rs12137140     1        0.094541         9454067 G T
         rs114830382     1        0.094557         9455667 G A
           rs6688312     1        0.094588         9458793 G T
          rs12022654     1        0.094691         9469114 G A
          rs12145857     1        0.094834         9483388 G A
         rs111398690     1        0.094835         9483495 G A
          rs66663433     1        0.094860         9486033 G A
          rs10864418     1        0.094900         9489972 A G
          rs34313156     1        0.094901         9490143 G A
           rs9726404     1        0.094956         9495571 T C
           rs9659326     1        0.094975         9497525 C T
           rs9660666     1        0.094977         9497652 T C
           rs9787285     1        0.094992         9499246 G A
           rs9662275     1        0.095006         9500640 G A
           rs9662295     1        0.095008         9500795 G A
         rs111681555     1        0.095014         9501360 G A
           rs9308451     1        0.095021         9502076 A G
           rs4926481     1        0.095030         9503008 T C
           rs9661190     1        0.095049         9504885 T C
           rs9661476     1        0.095058         9505821 T C
           rs9661728     1        0.095063         9506275 T C
          rs10735516     1        0.095070         9507004 T G
          rs12034064     1        0.095090         9508955 T C
          rs10779725     1        0.095098         9509782 C T
          rs10864422     1        0.095100         9509977 A G
          rs10864424     1        0.095101         9510088 G T
          rs12565445     1        0.095102         9510150 T C
          rs11121423     1        0.095105         9510526 T C
          rs11121424     1        0.095116         9511569 T G
          rs77223649     1        0.095141         9514081 G A
           rs4926491     1        0.095148         9514846 T C
           rs7544834     1        0.095252         9525235 G A
           rs7524804     1        0.095253         9525294 C A
          rs10746490     1        0.095257         9525697 G A
          rs12042017     1        0.095258         9525764 G T
       snp_1_9528643     1        0.095286         9528643 C T
           rs6679380     1        0.095332         9533238 C T
           rs7418365     1        0.095353         9535303 A G
           rs7367253     1        0.095397         9539693 T C
          rs10157778     1        0.095426         9542612 G A
          rs57883760     1        0.095430         9542971 A G
          rs12735814     1        0.095493         9549328 A G
           rs7550613     1        0.095628         9562830 G A
          rs11121433     1        0.095663         9566299 A G
          rs12755956     1        0.095678         9567789 G A
          rs12040542     1        0.095915         9591499 T C
          rs72646711     1        0.095930         9593041 G T
          rs59618231     1        0.096002         9600204 G A
          rs12140494     1        0.096008         9600774 T C
           rs7411273     1        0.096070         9607041 C T
          rs72646718     1        0.096177         9617682 G A
           rs6698575     1        0.096275         9627521 A G
           rs9430153     1        0.096372         9637227 A G
          rs57695837     1        0.096372         9637235 G T
           rs9430155     1        0.096376         9637591 G A
         rs116527740     1        0.096502         9650157 A G
           rs6540962     1        0.096513         9651279 C T
         rs145642812     1        0.096520         9652041 C T
       Affx-50060622     1        0.096536         9653604 C T
           rs4073710     1        0.096558         9655795 G A
           rs4074744     1        0.096566         9656571 G T
           rs9430184     1        0.096611         9661061 A G
       Affx-50060627     1        0.096668         9666752 T C
          rs10779727     1        0.096779         9677853 T C
          rs10864432     1        0.096844         9684416 G A
           rs6540973     1        0.096864         9686424 A G
           rs4076986     1        0.096885         9688512 A G
         rs113931733     1        0.096905         9690508 G A
           rs9430506     1        0.096940         9693988 C T
          rs12067477     1        0.096968         9696825 G A
          rs61783012     1        0.097013         9701280 A G
           rs4129341     1        0.097049         9704925 T G
           rs6540985     1        0.097087         9708688 A G
           rs4529711     1        0.097097         9709735 T C
           rs7516138     1        0.097116         9711642 A G
           rs4240895     1        0.097134         9713386 C T
           rs4240896     1        0.097135         9713500 G A
           rs6540991     1        0.097181         9718087 T C
           rs7553125     1        0.097185         9718523 G A
          rs58784124     1        0.097205         9720526 A G
           rs4300218     1        0.097255         9725525 G A
          rs12568084     1        0.097343         9734287 G A
           rs9430636     1        0.097394         9739435 T C
           rs6677649     1        0.097462         9746248 A G
           rs6669509     1        0.097484         9748445 T G
           rs4240910     1        0.097505         9750457 T C
          rs12075554     1        0.097678         9767817 G A
           rs6541017     1        0.097716         9771564 A G
         rs113176101     1        0.097759         9775904 C T
           rs3934934     1        0.097763         9776339 A G
           rs2230735     1        0.097766         9776575 A G
          rs28730668     1        0.097771         9777122 G A
           rs9430220     1        0.097799         9779871 T C
         rs140468930     1        0.097816         9781643 C T
         rs139848768     1        0.097824         9782386 C T
          rs76096384     1        0.097834         9783405 G A
          rs11121486     1        0.097952         9795250 G A
          rs12569008     1        0.097957         9795719 C T
       snp_1_9796620     1        0.097966         9796620 C T
          rs59296248     1        0.097968         9796814 A G
       snp_1_9797922     1        0.097979         9797922 A G
         rs116136343     1        0.098006         9800551 A G
          rs10864436     1        0.098013         9801341 G A
          rs34757023     1        0.098036         9803594 A G
           rs7550295     1        0.098047         9804693 C T
           rs7550246     1        0.098083         9808302 A G
          rs10779731     1        0.098114         9811435 A G
             rs11674     1        0.098115         9811541 A G
          rs12047054     1        0.098150         9814964 A G
          rs80151220     1        0.098311         9831122 C T
          rs10746492     1        0.098426         9842576 C T
         rs115412424     1        0.098513         9851267 T C
          rs12083800     1        0.098568         9856826 T G
            rs767762     1        0.098624         9862372 C T
          rs11121493     1        0.098645         9864493 C T
           rs6699320     1        0.098876         9887628 T C
           rs1767277     1        0.098882         9888202 C T
           rs1660738     1        0.098934         9893373 A G
          rs12032209     1        0.098970         9897001 A C
           rs5017476     1        0.098984         9898433 G A
          rs10492968     1        0.099002         9900163 C T
           rs1933734     1        0.099021         9902128 T C
          rs10864439     1        0.099029         9902900 T G
           rs1220395     1        0.099083         9908269 C T
           rs1220404     1        0.099182         9918183 T C
           rs1220405     1        0.099222         9922245 A G
           rs2278611     1        0.099231         9923101 G A
           rs3888014     1        0.099235         9923486 A G
           rs6695334     1        0.099269         9926924 T C
            rs935074     1        0.099300         9929967 G A
          rs60624175     1        0.099301         9930134 A G
           rs1470160     1        0.099303         9930257 G A
         rs138853868     1        0.099303         9930274 G A
           rs7541300     1        0.099310         9930960 A G
         rs182345922     1        0.099348         9934806 C T
          rs12128766     1        0.099370         9937041 C T
          rs17034420     1        0.099382         9938165 A G
           rs4417070     1        0.099409         9940893 T C
            rs935075     1        0.099421         9942118 C T
          rs11808614     1        0.099513         9951288 C T
          rs12073123     1        0.099542         9954158 G A
          rs72858053     1        0.099560         9956028 C T
           rs1372106     1        0.099647         9964708 A G
           rs2486084     1        0.099654         9965425 G A
           rs2033960     1        0.099752         9975201 C T
           rs4846104     1        0.099782         9978247 A G
           rs1220390     1        0.099787         9978658 C T
          rs79995992     1        0.099850         9985029 C T
             rs11828     1        0.099870         9987007 C T
          rs17034440     1        0.099873         9987322 A G
           rs1220398     1        0.099943         9994339 A G
           rs1234694     1        0.100033        10003320 G A
           rs1220421     1        0.100082        10008221 G A
      snp_1_10013014     1        0.100130        10013014 A C
           rs2890358     1        0.100275        10027540 G A
           rs6683452     1        0.100299        10029913 A G
          rs12082318     1        0.100360        10036009 G A
         rs113113797     1        0.100440        10043989 G A
          rs12136213     1        0.100465        10046460 A G
          rs12140058     1        0.100492        10049177 T G
         rs113346921     1        0.100597        10059718 A C
           rs3125085     1        0.100617        10061671 T C
          rs77984683     1        0.100718        10071787 T C
           rs7528979     1        0.100935        10093457 C T
          rs11803995     1        0.100943        10094313 G A
         rs114982490     1        0.101017        10101712 G T
         rs182969387     1        0.101023        10102318 G A
          rs12406448     1        0.101068        10106775 T C
          rs11809750     1        0.101124        10112426 G A
          rs77056073     1        0.101234        10123395 A G
           rs7539725     1        0.101254        10125407 A G
          rs78312337     1        0.101256        10125566 C T
          rs11121515     1        0.101258        10125765 C T
          rs60208411     1        0.101464        10146380 T C
           rs6676280     1        0.101529        10152882 A G
           rs9430244     1        0.101553        10155283 A G
          rs12076922     1        0.101653        10165301 T G
          rs10127541     1        0.101653        10165316 G A
           rs6669051     1        0.101769        10176901 C T
          rs17034501     1        0.101930        10193026 C T
           rs6671289     1        0.101959        10195940 G A
           rs6687550     1        0.101976        10197612 C T
          rs12070814     1        0.102006        10200574 C T
          rs35316894     1        0.102040        10203988 T C
          rs12144133     1        0.102042        10204186 T G
          rs11121522     1        0.102088        10208768 T C
           rs6696978     1        0.102096        10209557 A G
           rs2273299     1        0.102184        10218439 T C
           rs6659436     1        0.102192        10219202 C T
          rs78877530     1        0.102201        10220054 G A
          rs80010879     1        0.102207        10220654 G A
           rs6667049     1        0.102218        10221847 C T
          rs61782937     1        0.102236        10223618 T C
          rs17034560     1        0.102292        10229158 G A
          rs17034563     1        0.102305        10230506 T G
          rs12092513     1        0.102315        10231463 C T
          rs12074936     1        0.102340        10234035 T C
           rs2180184     1        0.102359        10235946 T C
           rs6541080     1        0.102360        10236039 G A
           rs7418410     1        0.102364        10236402 C T
           rs7546642     1        0.102388        10238770 A G
           rs6682295     1        0.102392        10239197 G A
           rs6702375     1        0.102425        10242470 C T
          rs11801734     1        0.102514        10251368 C T
          rs12122107     1        0.102514        10251449 C T
           rs6691645     1        0.102572        10257167 A G
           rs3903151     1        0.102606        10260592 A G
         rs115868376     1        0.102608        10260835 G A
           rs4348727     1        0.102656        10265606 G A
         rs181820595     1        0.102709        10270880 C T
         rs140240544     1        0.102709        10270937 G T
            rs997482     1        0.102732        10273179 C T
           rs2027330     1        0.102756        10275592 C T
          rs11121532     1        0.102779        10277898 G T
           rs4846197     1        0.102822        10282166 G A
         rs115557811     1        0.102823        10282264 C T
         rs115991455     1        0.102824        10282431 G A
          rs17396340     1        0.102862        10286176 G A
          rs10492969     1        0.102864        10286358 T C
       Affx-50004572     1        0.102876        10287568 A C
          rs17396382     1        0.102903        10290268 T C
          rs78878600     1        0.102932        10293159 C A
      snp_1_10294089     1        0.102941        10294089 A G
          rs12136376     1        0.102965        10296452 C T
       Affx-50004580     1        0.103029        10302949 G A
           rs6700866     1        0.103060        10306038 A G
           rs4529713     1        0.103073        10307295 A G
            rs946504     1        0.103086        10308597 T C
          rs11586485     1        0.103090        10309026 G A
           rs4846207     1        0.103138        10313811 T C
           rs4846208     1        0.103138        10313839 T C
         rs114084418     1        0.103187        10318736 A C
           rs4846209     1        0.103221        10322054 G A
           rs4846210     1        0.103222        10322153 A G
          rs12139158     1        0.103256        10325610 A G
           rs1339458     1        0.103283        10328338 C T
          rs76830615     1        0.103320        10331951 T C
          rs41274456     1        0.103382        10338204 C T
          rs12131785     1        0.103415        10341516 C T
           rs6541088     1        0.103422        10342169 T C
          rs17034660     1        0.103425        10342522 G A
           rs3748576     1        0.103426        10342629 G A
          rs10492971     1        0.103430        10342975 G A
         rs115940622     1        0.103451        10345067 A G
          rs17397129     1        0.103455        10345462 A G
          rs12120191     1        0.103458        10345772 T C
          rs10492972     1        0.103531        10353112 T C
           rs2039778     1        0.103546        10354601 A G
          rs12130220     1        0.103599        10359944 T G
          rs41274462     1        0.103641        10364057 A G
              rs8019     1        0.103665        10366487 T G
           rs4846212     1        0.103703        10370312 T C
          rs17410217     1        0.103719        10371854 A G
          rs17034716     1        0.103735        10373503 A G
           rs6693965     1        0.103784        10378416 G T
          rs12132134     1        0.103784        10378428 A G
          rs17401966     1        0.103855        10385471 A G
          rs74722876     1        0.103970        10397049 A G
          rs17034766     1        0.103988        10398782 C T
          rs10492973     1        0.103990        10398985 T C
          rs17034775     1        0.103990        10399008 G A
           rs1556917     1        0.104010        10400990 C A
          rs74672761     1        0.104041        10404130 A G
           rs6703708     1        0.104134        10413447 C T
           rs7546368     1        0.104188        10418826 G A
          rs74487811     1        0.104193        10419253 A G
           rs3748578     1        0.104209        10420918 G A
          rs12125492     1        0.104219        10421878 A G
          rs12403443     1        0.104240        10423988 A G
          rs11121548     1        0.104243        10424252 C T
          rs77172218     1        0.104286        10428570 G A
      snp_1_10428582     1        0.104286        10428582 G A
         rs115254676     1        0.104291        10429103 G A
          rs12141192     1        0.104311        10431132 C T
          rs17411502     1        0.104312        10431158 T C
          rs72867431     1        0.104313        10431329 C T
         rs116731732     1        0.104320        10432016 A G
          rs11121551     1        0.104352        10435170 T C
         rs111399725     1        0.104366        10436580 A G
          rs61999305     1        0.104366        10436626 C T
          rs78490707     1        0.104369        10436924 C T
         rs116167243     1        0.104381        10438148 C T
           rs3748580     1        0.104395        10439514 C T
          rs41310365     1        0.104398        10439799 A G
          rs72867441     1        0.104410        10441037 A G
          rs11121555     1        0.104429        10442856 C T
          rs11121556     1        0.104429        10442867 T C
          rs58053556     1        0.104429        10442903 A G
          rs61778412     1        0.104438        10443777 A G
         rs112470013     1        0.104494        10449419 T C
           rs4846217     1        0.104518        10451799 C T
           rs3737155     1        0.104598        10459779 G A
           rs4846219     1        0.104639        10463888 C A
         rs142082081     1        0.104649        10464942 A G
           rs6541094     1        0.104671        10467074 G A
           rs4846221     1        0.104720        10472026 C A
          rs57963032     1        0.104816        10481555 A G
            rs491880     1        0.104854        10485445 G T
            rs505141     1        0.104883        10488314 A G
            rs649101     1        0.104901        10490111 T C
            rs484416     1        0.104912        10491209 G A
           rs1307485     1        0.104955        10495508 C T
            rs544289     1        0.104992        10499236 A G
         rs113015471     1        0.105044        10504432 A G
           rs1307494     1        0.105097        10509703 C T
           rs1308520     1        0.105107        10510682 A G
         rs114793873     1        0.105107        10510692 G A
            rs628462     1        0.105115        10511544 C T
           rs1307497     1        0.105121        10512056 T C
         rs201539481     1        0.105186        10518596 C T
           rs6667629     1        0.105245        10524467 T C
           rs2781233     1        0.105292        10529194 T C
          rs11588734     1        0.105330        10532981 A G
            rs607941     1        0.105395        10539543 C T
           rs6680568     1        0.105398        10539833 A G
           rs9970001     1        0.105438        10543836 A G
      snp_1_10549709     1        0.105497        10549709 A G
            rs673254     1        0.105504        10550352 C T
           rs4846228     1        0.105527        10552718 C T
           rs6697070     1        0.105531        10553148 C T
      snp_1_10554074     1        0.105541        10554074 A G
            rs596537     1        0.105547        10554709 G T
            rs620405     1        0.105548        10554794 T C
            rs622623     1        0.105553        10555257 C T
            rs636291     1        0.105561        10556097 G A
            rs648324     1        0.105564        10556447 G T
            rs589400     1        0.105613        10561282 A G
           rs2506901     1        0.105635        10563492 A G
          rs10864459     1        0.105636        10563609 A G
           rs2506902     1        0.105637        10563681 C T
           rs2847344     1        0.105647        10564675 G A
           rs2506878     1        0.105661        10566095 C A
           rs7543322     1        0.105661        10566148 T C
            rs616488     1        0.105662        10566215 A G
            rs616402     1        0.105663        10566272 C T
          rs17412703     1        0.105668        10566828 C T
            rs604814     1        0.105671        10567122 G A
            rs604369     1        0.105672        10567208 C A
           rs2480786     1        0.105677        10567658 C T
           rs6540935     1        0.105718        10571841 C A
           rs2274985     1        0.105739        10573867 G A
           rs7419116     1        0.105786        10578606 G A
         rs184274173     1        0.105795        10579491 C T
           rs2483677     1        0.105809        10580891 C T
           rs2056417     1        0.105817        10581658 G A
           rs7522072     1        0.105843        10584346 T C
           rs2506887     1        0.105847        10584672 G A
           rs2480789     1        0.105850        10585046 C T
          rs17035154     1        0.105853        10585315 A G
          rs17035156     1        0.105855        10585527 C A
           rs7548453     1        0.105898        10589836 A G
           rs2480782     1        0.105933        10593296 G T
           rs2480780     1        0.105952        10595211 T C
          rs17035189     1        0.105970        10597024 A G
           rs2480777     1        0.105976        10597551 C T
          rs17035212     1        0.105996        10599563 C T
           rs2506898     1        0.106045        10604539 G A
           rs2480775     1        0.106070        10606996 G T
            rs710130     1        0.106074        10607394 C T
            rs944191     1        0.106075        10607451 T C
          rs11121583     1        0.106084        10608398 A G
           rs2480772     1        0.106095        10609460 C T
          rs12120962     1        0.106095        10609505 G A
           rs2150038     1        0.106100        10609973 G T
           rs1411401     1        0.106107        10610680 C T
           rs4846232     1        0.106128        10612810 T C
          rs10157111     1        0.106133        10613344 T G
          rs10864463     1        0.106136        10613560 A G
          rs12127400     1        0.106137        10613660 C T
          rs12402967     1        0.106179        10617924 T C
          rs12033275     1        0.106275        10627542 G T
          rs12565494     1        0.106296        10629562 G A
           rs6540936     1        0.106303        10630300 A G
           rs4846235     1        0.106322        10632235 C T
         rs114848945     1        0.106325        10632521 G A
           rs6687430     1        0.106332        10633245 G A
           rs6664134     1        0.106335        10633543 C A
           rs6540938     1        0.106365        10636459 G A
          rs61776260     1        0.106382        10638202 G A
          rs12741973     1        0.106386        10638604 C T
           rs7552996     1        0.106428        10642793 G T
          rs12038548     1        0.106432        10643197 G A
          rs58688469     1        0.106486        10648650 G A
          rs12090714     1        0.106492        10649223 G A
          rs12087384     1        0.106495        10649507 T C
          rs57853007     1        0.106500        10649976 A G
          rs11577757     1        0.106503        10650344 C T
           rs6540940     1        0.106515        10651460 C T
           rs6668131     1        0.106526        10652605 G A
            rs284273     1        0.106530        10652977 T C
          rs61776268     1        0.106534        10653409 C T
          rs17035390     1        0.106536        10653622 T C
            rs284272     1        0.106536        10653628 G T
            rs284270     1        0.106546        10654552 C T
          rs10864468     1        0.106557        10655709 G A
            rs284268     1        0.106563        10656324 C T
           rs6657808     1        0.106563        10656335 C T
            rs284267     1        0.106564        10656351 C A
            rs284280     1        0.106666        10666646 C T
          rs76248111     1        0.106716        10671565 G A
         rs143260495     1        0.106730        10672987 C T
           rs3790630     1        0.106731        10673094 C T
            rs479407     1        0.106732        10673194 G A
          rs74052157     1        0.106832        10683166 G A
           rs2242288     1        0.106841        10684098 C A
          rs35046754     1        0.106844        10684422 C A
          rs57572959     1        0.106875        10687517 C A
          rs36083022     1        0.106897        10689678 G A
          rs12070353     1        0.106899        10689869 G A
          rs11539794     1        0.106899        10689942 G T
          rs17035482     1        0.106909        10690948 C T
            rs284301     1        0.106941        10694125 G A
           rs2128416     1        0.107004        10700448 T C
            rs284246     1        0.107041        10704070 T C
          rs74925357     1        0.107046        10704566 G A
          rs11587145     1        0.107047        10704688 C T
          rs72858521     1        0.107067        10706661 C T
            rs284298     1        0.107103        10710255 G A
          rs72858525     1        0.107117        10711651 C T
            rs475980     1        0.107196        10719645 A G
      snp_1_10725238     1        0.107252        10725238 G A
          rs17035541     1        0.107275        10727491 C T
          rs12567769     1        0.107278        10727773 A G
            rs284317     1        0.107316        10731625 A G
           rs4845840     1        0.107324        10732378 C T
            rs284316     1        0.107331        10733081 T C
            rs284315     1        0.107348        10734800 A G
         rs116538342     1        0.107378        10737815 G A
            rs284307     1        0.107393        10739255 T C
          rs17035549     1        0.107399        10739863 C A
            rs556506     1        0.107406        10740626 G T
            rs544722     1        0.107430        10743042 T C
            rs284262     1        0.107434        10743363 T C
           rs7555370     1        0.107439        10743947 G A
             rs67969     1        0.107492        10749197 T C
          rs72860115     1        0.107496        10749626 C A
          rs72860118     1        0.107504        10750357 G A
            rs516243     1        0.107504        10750432 A G
            rs684096     1        0.107512        10751153 C T
            rs169537     1        0.107524        10752356 T C
          rs72860122     1        0.107530        10753030 G A
         rs114024231     1        0.107530        10753032 C T
           rs4845948     1        0.107572        10757199 G T
           rs7514751     1        0.107624        10762432 C T
            rs284289     1        0.107638        10763815 C T
          rs12567505     1        0.107654        10765383 C T
          rs11804707     1        0.107665        10766466 A G
          rs11805515     1        0.107678        10767785 T C
            rs488834     1        0.107679        10767902 C T
            rs616519     1        0.107680        10768002 T C
            rs284233     1        0.107773        10777260 G A
          rs77671368     1        0.107785        10778498 T C
            rs184021     1        0.107790        10779039 T G
       Affx-50004701     1        0.107804        10780444 G A
            rs706007     1        0.107807        10780727 A G
            rs284254     1        0.107863        10786314 A G
            rs284277     1        0.107908        10790797 C A
          rs56991136     1        0.107940        10793973 G A
            rs880315     1        0.107969        10796866 T C
          rs12046278     1        0.107996        10799577 T C
          rs77810865     1        0.108000        10799976 G A
            rs492945     1        0.108006        10800598 G A
           rs4845843     1        0.108016        10801585 G A
           rs4845953     1        0.108020        10801989 G A
         rs114011361     1        0.108060        10806041 T C
            rs205490     1        0.108074        10807369 G A
         rs113107242     1        0.108085        10808537 C T
           rs2076492     1        0.108086        10808587 A G
            rs205479     1        0.108124        10812417 T C
           rs2387415     1        0.108142        10814191 A G
            rs205483     1        0.108149        10814938 C T
            rs205484     1        0.108154        10815421 T C
         rs141483987     1        0.108181        10818066 C T
           rs6540950     1        0.108243        10824329 T C
          rs11121615     1        0.108256        10825577 C T
          rs78434873     1        0.108257        10825656 C T
            rs205488     1        0.108271        10827135 T C
          rs11121616     1        0.108304        10830428 T C
            rs205472     1        0.108323        10832322 G A
            rs205474     1        0.108329        10832861 C T
          rs12031981     1        0.108346        10834579 T C
          rs12076104     1        0.108349        10834891 G T
          rs17035713     1        0.108409        10840905 A G
          rs11121617     1        0.108420        10842021 A G
            rs710139     1        0.108446        10844558 T C
            rs776909     1        0.108458        10845821 A C
           rs6658023     1        0.108473        10847340 T C
          rs10864471     1        0.108496        10849645 A G
           rs1737617     1        0.108508        10850798 G A
           rs1737618     1        0.108508        10850844 C A
          rs11577258     1        0.108553        10855315 C T
            rs718047     1        0.108587        10858746 C A
          rs11121628     1        0.108595        10859478 G A
          rs10779746     1        0.108604        10860379 G A
          rs60517477     1        0.108649        10864916 C T
           rs1750860     1        0.108678        10867821 G A
           rs7547302     1        0.108713        10871340 G A
           rs1769669     1        0.108734        10873382 G A
           rs1776219     1        0.108742        10874152 T G
           rs1776220     1        0.108745        10874522 T C
           rs6540951     1        0.108797        10879725 G A
       Affx-50004760     1        0.108815        10881454 C T
          rs10864474     1        0.108836        10883600 A G
           rs1474704     1        0.108845        10884459 A G
          rs79659324     1        0.108872        10887205 C T
            rs539790     1        0.108879        10887923 C T
            rs634478     1        0.108888        10888791 T C
           rs7555879     1        0.108900        10890026 G A
           rs2143385     1        0.108913        10891339 G A
            rs526764     1        0.108917        10891687 G A
            rs541695     1        0.108947        10894724 C T
          rs10082083     1        0.108980        10898009 G A
            rs494359     1        0.108998        10899840 C T
            rs946684     1        0.109020        10901994 C T
          rs12140279     1        0.109027        10902673 G T
          rs76116121     1        0.109028        10902805 A G
           rs1292664     1        0.109054        10905365 C T
           rs1292665     1        0.109072        10907208 T C
           rs1292666     1        0.109084        10908412 T C
            rs515331     1        0.109096        10909593 C T
            rs496604     1        0.109126        10912624 A G
          rs12085982     1        0.109131        10913147 A G
            rs667444     1        0.109155        10915507 C T
       Affx-50004858     1        0.109189        10918929 A G
           rs1292646     1        0.109191        10919094 T C
          rs12048262     1        0.109207        10920676 A G
           rs1280993     1        0.109212        10921228 T C
           rs1769678     1        0.109219        10921903 G T
           rs1280992     1        0.109223        10922290 A G
           rs7543046     1        0.109225        10922467 C T
           rs1280989     1        0.109243        10924273 G A
          rs74052557     1        0.109246        10924561 G A
         rs117877997     1        0.109246        10924571 C T
           rs1280988     1        0.109247        10924710 G A
      snp_1_10925213     1        0.109252        10925213 A G
           rs1281000     1        0.109299        10929928 T C
       Affx-50004944     1        0.109311        10931056 C A
          rs35216028     1        0.109324        10932432 A C
           rs1890740     1        0.109334        10933361 G T
           rs1280996     1        0.109352        10935232 C T
           rs1280995     1        0.109354        10935423 G A
           rs6667663     1        0.109354        10935437 C T
          rs12756252     1        0.109355        10935519 G A
         rs114238103     1        0.109376        10937643 C T
          rs11121639     1        0.109379        10937920 A G
           rs6660223     1        0.109389        10938897 C T
          rs11586137     1        0.109409        10940895 C A
           rs7543908     1        0.109476        10947553 C T
           rs4845960     1        0.109476        10947580 G A
           rs2387420     1        0.109566        10956645 A G
           rs6670956     1        0.109577        10957719 A C
          rs12410376     1        0.109580        10957984 C T
           rs7522413     1        0.109589        10958935 G A
         rs117924578     1        0.109680        10967992 A C
          rs10864479     1        0.109687        10968730 T G
           rs4845962     1        0.109700        10969950 G A
          rs10157927     1        0.109743        10974329 G T
           rs7548661     1        0.109750        10974968 T C
           rs1280975     1        0.109767        10976695 T C
           rs1280972     1        0.109781        10978062 A G
           rs1280971     1        0.109783        10978316 G A
           rs1280970     1        0.109788        10978810 A G
           rs4845964     1        0.109805        10980544 G A
           rs2387422     1        0.109810        10980998 C T
           rs2486671     1        0.109840        10983951 G A
           rs1280984     1        0.109846        10984562 T C
          rs12748162     1        0.109863        10986308 C A
           rs1749881     1        0.109885        10988493 T G
           rs1749880     1        0.109895        10989498 G A
           rs2387698     1        0.109921        10992104 G A
          rs12066915     1        0.109937        10993727 C A
           rs7527445     1        0.109980        10997978 T C
          rs77761246     1        0.109980        10998043 C A
            rs744921     1        0.109985        10998509 G A
      snp_1_10999559     1        0.109996        10999559 C T
           rs1925666     1        0.109996        10999600 T C
          rs12755921     1        0.110003        11000276 G A
           rs6656310     1        0.110025        11002488 C T
           rs6667195     1        0.110060        11005959 C T
           rs2275490     1        0.110066        11006569 G A
           rs1281018     1        0.110081        11008102 G A
          rs10864483     1        0.110083        11008341 G A
           rs1281009     1        0.110109        11010853 G A
           rs1281008     1        0.110110        11011002 C T
      snp_1_11012542     1        0.110125        11012542 T C
           rs6540959     1        0.110164        11016378 A C
          rs11121660     1        0.110169        11016942 C T
          rs12041143     1        0.110170        11017026 C A
          rs12033594     1        0.110192        11019245 T G
          rs75884965     1        0.110228        11022834 T C
           rs6667397     1        0.110237        11023696 G A
           rs6659231     1        0.110244        11024353 A G
          rs11121663     1        0.110244        11024395 T C
          rs11121664     1        0.110246        11024637 T C
       Affx-50005307     1        0.110286        11028600 A G
          rs75524741     1        0.110316        11031607 T C
         rs114664495     1        0.110326        11032639 G A
           rs2003046     1        0.110328        11032827 C A
          rs12565727     1        0.110331        11033082 A G
          rs34350247     1        0.110345        11034460 A G
          rs11576658     1        0.110377        11037736 C T
          rs11121667     1        0.110385        11038476 C T
          rs12059717     1        0.110435        11043485 C T
           rs9430161     1        0.110469        11046855 G T
           rs6704113     1        0.110531        11053101 A G
          rs12724573     1        0.110545        11054486 C A
          rs11121675     1        0.110601        11060075 G T
          rs11121676     1        0.110630        11063043 T C
           rs9430171     1        0.110704        11070380 T C
          rs12744501     1        0.110707        11070652 C T
          rs11121679     1        0.110727        11072691 G A
           rs3765896     1        0.110744        11074420 G A
           rs3765897     1        0.110746        11074582 A G
           rs2273348     1        0.110791        11079077 A G
         rs148414479     1        0.110829        11082919 G A
         rs114897688     1        0.110850        11085042 A G
           rs2273347     1        0.110863        11086332 A G
           rs1033638     1        0.110867        11086717 A G
          rs72550845     1        0.110874        11087386 A G
          rs12085877     1        0.110877        11087687 C T
       Affx-50005598     1        0.110878        11087751 A G
           rs2273346     1        0.110909        11090897 A G
          rs12711521     1        0.110909        11090916 C A
          rs17409276     1        0.110912        11091205 G A
           rs7556039     1        0.110937        11093741 A G
          rs12072993     1        0.110944        11094362 A G
          rs12142107     1        0.110979        11097867 C T
          rs12136082     1        0.111023        11102275 A G
          rs61735598     1        0.111029        11102939 C T
           rs7536030     1        0.111034        11103408 G A
          rs72550853     1        0.111035        11103525 C T
          rs78775425     1        0.111036        11103582 G A
           rs3765900     1        0.111044        11104370 C T
          rs56392418     1        0.111066        11106648 G A
          rs72550870     1        0.111067        11106666 T C
          rs61735600     1        0.111067        11106729 C T
           rs7548659     1        0.111074        11107439 G T
         rs111597920     1        0.111106        11110601 T C
          rs12121344     1        0.111116        11111629 C T
           rs1884429     1        0.111128        11112836 T C
          rs74624408     1        0.111278        11127774 C A
           rs1130683     1        0.111322        11132217 G A
           rs2791648     1        0.111326        11132638 G T
           rs2791647     1        0.111328        11132801 G A
       Affx-50005955     1        0.111400        11140024 G A
          rs12072693     1        0.111404        11140443 G A
           rs2273337     1        0.111411        11141102 A G
          rs12136825     1        0.111472        11147241 C T
          rs79558202     1        0.111663        11166302 C T
              rs2536     1        0.111667        11166713 T C
           rs2275525     1        0.111697        11169676 C T
           rs2261434     1        0.111701        11170131 A C
          rs17036350     1        0.111712        11171226 C T
          rs55951261     1        0.111821        11182063 G A
           rs3737611     1        0.111869        11186897 A G
           rs2275527     1        0.111906        11190646 G A
          rs17848553     1        0.111907        11190730 G A
          rs12732063     1        0.111912        11191232 G A
           rs1417131     1        0.111919        11191922 T C
           rs6701524     1        0.111985        11198502 A G
          rs55774271     1        0.111994        11199448 C T
           rs1057079     1        0.112051        11205058 C T
          rs17036414     1        0.112114        11211395 G A
          rs17036418     1        0.112117        11211733 A G
          rs11581010     1        0.112125        11212458 A G
           rs1770345     1        0.112146        11214580 C A
          rs78271920     1        0.112166        11216572 C T
           rs4282823     1        0.112167        11216665 C T
          rs10492975     1        0.112355        11235476 A G
          rs10864490     1        0.112364        11236410 C A
          rs17036452     1        0.112377        11237740 G A
          rs11121696     1        0.112381        11238063 T C
           rs7540001     1        0.112438        11243833 A G
          rs79747801     1        0.112442        11244188 A G
          rs12141008     1        0.112529        11252947 A C
           rs2076658     1        0.112550        11255008 T C
          rs12117032     1        0.112557        11255702 G A
           rs3765903     1        0.112605        11260457 A G
           rs2300094     1        0.112660        11266044 C T
           rs1010447     1        0.112698        11269796 T C
          rs12116957     1        0.112734        11273418 T G
          rs79239594     1        0.112751        11275096 G A
           rs4845985     1        0.112886        11288618 G A
           rs2076655     1        0.112892        11289161 G A
       Affx-50006636     1        0.112894        11289449 G A
           rs2300088     1        0.112906        11290640 T C
          rs11121704     1        0.112940        11293959 C T
           rs1135172     1        0.113017        11301714 A G
           rs2076656     1        0.113018        11301841 C A
           rs4845858     1        0.113047        11304720 C T
           rs1205592     1        0.113057        11305663 C T
          rs28730694     1        0.113081        11308074 G A
      snp_1_11313034     1        0.113130        11313034 C T
          rs11121710     1        0.113132        11313244 T C
          rs12142905     1        0.113190        11318983 T C
           rs1883965     1        0.113222        11322156 A G
           rs1074078     1        0.113268        11326788 C T
          rs72856992     1        0.113335        11333542 T G
          rs36082362     1        0.113359        11335901 C T
           rs2788546     1        0.113376        11337559 C T
           rs6685950     1        0.113405        11340472 G T
          rs10864497     1        0.113416        11341566 C T
          rs11121715     1        0.113453        11345339 T C
          rs75287995     1        0.113470        11347007 G A
           rs3765906     1        0.113471        11347092 T C
         rs115210853     1        0.113472        11347248 G A
          rs17036631     1        0.113475        11347492 C T
          rs77270119     1        0.113477        11347720 C T
           rs2744815     1        0.113610        11360957 A G
         rs146606888     1        0.113620        11361957 G T
          rs56753261     1        0.113621        11362086 G A
           rs2788537     1        0.113632        11363231 A G
          rs11121720     1        0.113649        11364920 T C
          rs79693481     1        0.113672        11367163 T C
         rs149898814     1        0.113696        11369550 G A
           rs3010223     1        0.113726        11372638 A G
           rs2788533     1        0.113756        11375577 G A
           rs2982373     1        0.113771        11377114 G A
          rs60793387     1        0.113792        11379165 A G
         rs148624637     1        0.113806        11380622 A G
         rs115085128     1        0.113841        11384107 C T
          rs78843543     1        0.113851        11385130 G T
          rs75756198     1        0.113870        11386985 C T
           rs2788567     1        0.113893        11389291 C T
           rs2982376     1        0.113903        11390336 T C
           rs2982380     1        0.113953        11395283 A C
           rs2788563     1        0.113971        11397135 T C
            rs909836     1        0.113984        11398365 T C
           rs3120820     1        0.114002        11400223 T C
           rs2982384     1        0.114017        11401745 G A
         rs114723023     1        0.114027        11402662 G A
           rs3120817     1        0.114044        11404379 A G
           rs2744842     1        0.114065        11406496 T C
           rs2744844     1        0.114092        11409176 T C
          rs10864498     1        0.114095        11409469 G A
           rs2744847     1        0.114111        11411071 G T
           rs2788558     1        0.114114        11411432 G A
           rs2788549     1        0.114180        11417982 G A
          rs72858688     1        0.114192        11419196 G A
           rs2744852     1        0.114194        11419403 C T
           rs2744854     1        0.114199        11419868 C T
          rs72858692     1        0.114212        11421233 G T
           rs2744857     1        0.114218        11421815 C T
           rs2982364     1        0.114327        11432744 T C
       Affx-50006815     1        0.114348        11434814 G A
           rs2335405     1        0.114362        11436157 T C
          rs72860210     1        0.114370        11436982 G A
          rs61053736     1        0.114375        11437466 T C
           rs2744812     1        0.114380        11438026 T C
           rs2788557     1        0.114396        11439588 A G
      snp_1_11439839     1        0.114398        11439839 C A
           rs2982368     1        0.114402        11440188 G A
           rs3010205     1        0.114410        11440957 A G
           rs3010208     1        0.114450        11444975 C T
          rs11121724     1        0.114452        11445223 C T
           rs6660541     1        0.114478        11447805 G A
           rs6685668     1        0.114478        11447850 C T
           rs4335380     1        0.114526        11452564 G A
          rs12058244     1        0.114560        11456027 G A
          rs12095805     1        0.114561        11456098 T C
          rs79900328     1        0.114567        11456731 T G
           rs6671983     1        0.114616        11461601 G A
          rs11121727     1        0.114653        11465290 A G
           rs4846002     1        0.114674        11467354 G T
         rs112277093     1        0.114676        11467617 C T
          rs11121728     1        0.114684        11468442 T C
         rs146782467     1        0.114710        11471028 C A
          rs17419268     1        0.114733        11473323 T C
          rs10864504     1        0.114762        11476203 G A
           rs2890085     1        0.114765        11476541 T C
           rs2379143     1        0.114772        11477192 C T
          rs10864505     1        0.114773        11477294 C T
          rs11121731     1        0.114773        11477341 C A
           rs3124621     1        0.114808        11480820 C T
          rs75364855     1        0.114827        11482738 G T
           rs2379146     1        0.114829        11482917 G A
           rs6661145     1        0.114857        11485666 T C
           rs2077480     1        0.114882        11488203 G T
           rs2379148     1        0.114882        11488221 A G
           rs3123602     1        0.114892        11489175 G A
            rs877309     1        0.114897        11489678 A G
       Affx-50006843     1        0.114906        11490580 C T
          rs10864508     1        0.114907        11490744 T G
       Affx-50006844     1        0.114909        11490853 C T
       Affx-50006845     1        0.114922        11492242 C T
         rs150625307     1        0.114922        11492248 C T
           rs2922240     1        0.114938        11493832 T C
          rs11121734     1        0.114939        11493868 G A
           rs2379151     1        0.114946        11494573 A G
          rs12036240     1        0.114963        11496333 G A
           rs3010217     1        0.114967        11496715 C T
           rs3099624     1        0.114970        11496994 C T
           rs3123605     1        0.114981        11498058 A G
           rs7414229     1        0.114983        11498299 T C
          rs11806225     1        0.114993        11499286 T C
           rs3099628     1        0.114994        11499416 C T
      snp_1_11500864     1        0.115009        11500864 G A
          rs11585441     1        0.115014        11501431 T C
         rs190343395     1        0.115020        11502003 T C
         rs150262998     1        0.115038        11503804 G A
           rs2379159     1        0.115045        11504514 C T
           rs3099630     1        0.115055        11505486 A G
         rs117610768     1        0.115071        11507143 C T
           rs3124627     1        0.115080        11508016 G A
          rs12407951     1        0.115084        11508362 T G
          rs56679872     1        0.115153        11515336 G A
           rs6682318     1        0.115171        11517135 G A
          rs12026602     1        0.115184        11518397 C T
          rs11121739     1        0.115195        11519483 C T
           rs7551815     1        0.115201        11520116 C T
          rs11121742     1        0.115207        11520653 T G
          rs12029524     1        0.115210        11521027 C A
       Affx-50006859     1        0.115214        11521373 G T
          rs12125968     1        0.115221        11522061 C T
          rs12046038     1        0.115255        11525533 A G
           rs4846010     1        0.115311        11531059 G A
          rs17036930     1        0.115319        11531918 C T
          rs10159458     1        0.115341        11534053 A C
          rs12033921     1        0.115360        11536010 C A
           rs2007215     1        0.115380        11537977 C T
          rs11121750     1        0.115429        11542899 C T
           rs7555562     1        0.115430        11542957 A C
          rs12030427     1        0.115453        11545278 G A
          rs10779756     1        0.115459        11545862 C T
          rs12068407     1        0.115466        11546592 T G
           rs2379135     1        0.115471        11547064 C T
          rs59588405     1        0.115506        11550647 T G
          rs78622607     1        0.115534        11553382 A G
          rs11121755     1        0.115535        11553456 A C
          rs12129869     1        0.115546        11554564 G A
          rs12129875     1        0.115546        11554595 G A
          rs11121758     1        0.115550        11554962 C A
          rs10864512     1        0.115563        11556348 A G
          rs11582732     1        0.115564        11556418 T C
           rs4846012     1        0.115579        11557926 T G
          rs12130483     1        0.115580        11557970 A G
      snp_1_11558781     1        0.115588        11558781 A G
          rs74055714     1        0.115610        11560954 A C
          rs75417796     1        0.115624        11562412 G A
           rs2235665     1        0.115625        11562490 G A
          rs60362998     1        0.115629        11562913 C T
           rs2817614     1        0.115645        11564507 G A
           rs2745265     1        0.115749        11574942 C T
          rs17036947     1        0.115753        11575260 G T
           rs7513927     1        0.115771        11577093 C A
           rs3887379     1        0.115778        11577831 A G
           rs2072996     1        0.115790        11578973 T C
           rs6663540     1        0.115805        11580479 A G
           rs2076469     1        0.115842        11584164 A G
           rs4634914     1        0.115846        11584628 C T
           rs2817632     1        0.115882        11588231 T C
           rs2817631     1        0.115889        11588867 C T
           rs2076468     1        0.115899        11589911 G A
           rs2235660     1        0.115953        11595331 G A
           rs2817626     1        0.115987        11598670 G T
           rs2745293     1        0.115993        11599280 G A
           rs2817621     1        0.116011        11601119 A G
           rs2817619     1        0.116031        11603063 C T
          rs76856813     1        0.116079        11607885 G A
           rs2745291     1        0.116079        11607932 G A
           rs2745290     1        0.116118        11611781 G A
         rs113354179     1        0.116128        11612833 G A
           rs2817611     1        0.116132        11613163 C T
           rs2594289     1        0.116143        11614268 T C
          rs74479719     1        0.116153        11615279 G A
           rs2817594     1        0.116186        11618592 T G
          rs11808316     1        0.116192        11619154 C T
          rs12078550     1        0.116213        11621262 G A
           rs2817581     1        0.116230        11622979 C T
           rs2594296     1        0.116243        11624324 A G
           rs2817582     1        0.116256        11625644 C T
          rs74055108     1        0.116260        11625977 T G
           rs2745285     1        0.116269        11626858 T C
      snp_1_11627698     1        0.116277        11627698 T C
         rs140071917     1        0.116291        11629134 C T
           rs2745282     1        0.116302        11630230 T G
          rs67213966     1        0.116307        11630683 G T
          rs12132071     1        0.116354        11635426 A C
           rs2745276     1        0.116413        11641283 G A
          rs74779790     1        0.116415        11641453 T C
           rs2745275     1        0.116456        11645598 G A
           rs2745273     1        0.116472        11647232 T C
           rs2817644     1        0.116477        11647669 C T
          rs11589841     1        0.116482        11648200 G A
       Affx-50007004     1        0.116501        11650075 C T
          rs75144504     1        0.116502        11650233 T C
         rs143619357     1        0.116509        11650876 G T
            rs714829     1        0.116519        11651910 A G
           rs4846015     1        0.116525        11652494 C T
           rs2072998     1        0.116540        11654009 C T
           rs7530509     1        0.116545        11654491 A G
           rs6694271     1        0.116566        11656589 G A
            rs761087     1        0.116567        11656684 A G
          rs28584750     1        0.116568        11656824 C T
          rs57174059     1        0.116577        11657683 G A
            rs761084     1        0.116607        11660710 T C
           rs6540984     1        0.116763        11676287 A G
            rs761092     1        0.116782        11678195 A G
           rs4845871     1        0.116789        11678869 G A
           rs4845872     1        0.116789        11678938 G A
           rs7550768     1        0.116803        11680283 C T
           rs6701965     1        0.116816        11681568 C T
          rs17037122     1        0.116897        11689663 A G
           rs2335768     1        0.116912        11691161 G A
          rs76805558     1        0.116966        11696618 G T
           rs7526268     1        0.117022        11702155 C T
           rs6540987     1        0.117038        11703843 A G
              rs9614     1        0.117106        11710561 T G
            rs909934     1        0.117136        11713563 G A
           rs2272983     1        0.117144        11714368 T G
          rs12139487     1        0.117173        11717300 T C
           rs3125816     1        0.117182        11718195 A G
          rs12403639     1        0.117206        11720572 C T
           rs2294642     1        0.117217        11721693 G A
           rs3125815     1        0.117227        11722688 G A
           rs9430591     1        0.117277        11727678 C T
            rs747863     1        0.117329        11732932 C T
      snp_1_11733791     1        0.117338        11733791 T C
            rs878778     1        0.117352        11735245 A C
           rs2233025     1        0.117357        11735652 G A
           rs3767300     1        0.117364        11736410 C T
           rs2336030     1        0.117366        11736600 C T
          rs11121796     1        0.117448        11744797 G A
           rs2336031     1        0.117455        11745459 A G
       Affx-50007298     1        0.117499        11749923 G A
           rs7539455     1        0.117542        11754168 G T
          rs72638643     1        0.117550        11755018 G A
          rs74054215     1        0.117550        11755021 A G
           rs9430624     1        0.117637        11763677 G A
           rs6687381     1        0.117689        11768869 A C
           rs2336034     1        0.117723        11772340 G A
          rs79885019     1        0.117747        11774744 G A
           rs9430631     1        0.117750        11774956 C T
           rs4846028     1        0.117795        11779499 T C
          rs76115885     1        0.117800        11780038 C T
          rs34219540     1        0.117825        11782506 T C
           rs4846029     1        0.117835        11783484 T G
           rs4846033     1        0.117886        11788564 A G
         rs115704035     1        0.117901        11790094 A G
          rs10864532     1        0.117907        11790687 A G
          rs12095517     1        0.117972        11797186 T C
         rs138811253     1        0.117983        11798299 A G
           rs4073574     1        0.118024        11802434 G T
           rs6660106     1        0.118069        11806851 G T
          rs17875956     1        0.118096        11809567 C A
           rs6661776     1        0.118121        11812127 G A
           rs1133398     1        0.118146        11814631 A G
           rs4845875     1        0.118241        11824133 A C
           rs4845877     1        0.118243        11824303 T C
          rs12564559     1        0.118255        11825544 T C
           rs4845881     1        0.118283        11828319 G A
           rs6540999     1        0.118334        11833366 A G
          rs72638696     1        0.118347        11834709 G A
         rs185390315     1        0.118347        11834730 G T
           rs6696752     1        0.118359        11835935 T C
           rs4846042     1        0.118373        11837299 A C
          rs72640206     1        0.118377        11837682 A G
          rs12134663     1        0.118386        11838646 A C
         rs111906161     1        0.118396        11839558 A G
          rs10864543     1        0.118443        11844330 C T
          rs12023469     1        0.118459        11845946 C T
           rs4846048     1        0.118463        11846252 G A
           rs2184227     1        0.118467        11846742 C T
           rs2184226     1        0.118474        11847436 T C
           rs3737966     1        0.118478        11847759 C T
          rs11559040     1        0.118481        11848139 G A
           rs2077360     1        0.118489        11848879 A G
          rs45625835     1        0.118502        11850194 C T
           rs4846049     1        0.118504        11850365 T G
          rs35737219     1        0.118508        11850750 G A
           rs2274976     1        0.118509        11850927 C T
      snp_1_11851131     1        0.118511        11851131 T C
          rs13306556     1        0.118521        11852110 C T
           rs1476413     1        0.118523        11852300 C T
          rs17375901     1        0.118525        11852516 C T
         rs201780607     1        0.118544        11854395 C T
           rs4846051     1        0.118545        11854457 G A
           rs1801131     1        0.118545        11854476 T G
           rs1994798     1        0.118548        11854755 G A
           rs2066462     1        0.118549        11854896 G A
           rs6541003     1        0.118559        11855867 G A
           rs1801133     1        0.118564        11856378 G A
           rs1572151     1        0.118577        11857711 T C
          rs17037388     1        0.118580        11858036 A G
          rs17421560     1        0.118583        11858324 G A
           rs9651118     1        0.118622        11862214 T C
          rs17367504     1        0.118628        11862778 A G
           rs3753588     1        0.118639        11863904 C T
           rs1931226     1        0.118640        11863974 C A
           rs7553194     1        0.118641        11864149 G A
           rs3753584     1        0.118646        11864586 T C
      snp_1_11867044     1        0.118670        11867044 T C
           rs7555471     1        0.118676        11867586 T C
          rs17037425     1        0.118704        11870383 G A
          rs13375493     1        0.118718        11871794 C T
          rs12404124     1        0.118739        11873869 G T
          rs17376328     1        0.118767        11876662 G A
      snp_1_11877970     1        0.118780        11877970 T C
          rs12564593     1        0.118786        11878619 T C
          rs79510398     1        0.118794        11879403 T G
         rs192377744     1        0.118819        11881879 G A
          rs12567136     1        0.118837        11883731 C T
           rs2076003     1        0.118841        11884147 T C
         rs182741625     1        0.118843        11884294 C A
          rs56153133     1        0.118856        11885647 A G
           rs7537765     1        0.118873        11887303 A G
            rs198401     1        0.118884        11888384 A G
           rs2236797     1        0.118927        11892650 C T
         rs112996839     1        0.118933        11893315 G A
            rs198403     1        0.118967        11896654 G A
            rs169158     1        0.118982        11898228 T C
           rs2272803     1        0.118988        11898789 G T
           rs1023252     1        0.118990        11899033 G T
            rs528704     1        0.118996        11899636 G A
       Affx-50007746     1        0.118998        11899787 G A
            rs198412     1        0.119004        11900437 T C
            rs198414     1        0.119008        11900825 G T
          rs17350396     1        0.119008        11900838 A G
            rs198358     1        0.119041        11904076 T C
       Affx-50007758     1        0.119047        11904657 T C
              rs5068     1        0.119060        11905974 A G
              rs5065     1        0.119061        11906068 A G
              rs5064     1        0.119076        11907603 G A
              rs5063     1        0.119076        11907648 C T
          rs17037488     1        0.119090        11909027 C T
            rs198372     1        0.119095        11909514 G A
          rs61757273     1        0.119097        11909736 G T
            rs632793     1        0.119107        11910677 A G
            rs198375     1        0.119138        11913757 T C
           rs6668352     1        0.119148        11914829 G A
            rs198388     1        0.119173        11917340 C T
            rs198389     1        0.119193        11919271 A G
           rs1800773     1        0.119205        11920452 G A
          rs78437731     1        0.119207        11920704 T G
          rs12406383     1        0.119220        11921993 C A
           rs1076626     1        0.119231        11923145 G A
         rs184358857     1        0.119240        11924020 A G
          rs12562819     1        0.119240        11924027 G A
           rs6676300     1        0.119253        11925300 A G
           rs1318408     1        0.119258        11925781 A G
           rs4846060     1        0.119260        11926039 T C
         rs112122687     1        0.119269        11926933 C A
          rs12562952     1        0.119271        11927056 T C
          rs12753716     1        0.119286        11928641 T C
          rs11801879     1        0.119288        11928819 T C
           rs1009591     1        0.119288        11928830 T C
          rs11803049     1        0.119289        11928895 G A
          rs34593006     1        0.119327        11932678 G A
            rs198383     1        0.119336        11933640 G A
           rs7545014     1        0.119347        11934653 T C
           rs7545290     1        0.119349        11934928 T C
          rs60600557     1        0.119352        11935166 G A
           rs9661078     1        0.119363        11936324 A C
          rs11804222     1        0.119365        11936514 G A
           rs7554327     1        0.119374        11937404 T C
           rs4846066     1        0.119381        11938050 G A
          rs61736014     1        0.119389        11938872 G A
          rs12741980     1        0.119396        11939593 A C
           rs4846067     1        0.119403        11940266 G A
           rs2336395     1        0.119415        11941484 G T
          rs11583408     1        0.119421        11942059 A G
          rs35575891     1        0.119427        11942688 G A
           rs7551862     1        0.119462        11946195 C T
           rs4304595     1        0.119464        11946389 G A
           rs2336377     1        0.119500        11949970 G A
           rs2064614     1        0.119539        11953940 G A
          rs12724129     1        0.119576        11957639 C T
          rs12085006     1        0.119587        11958723 A G
           rs1999594     1        0.119592        11959216 G A
          rs17037526     1        0.119594        11959362 C T
            rs926269     1        0.119697        11969748 C T
          rs12401459     1        0.119700        11969985 G A
          rs11800086     1        0.119717        11971749 G A
           rs7554547     1        0.119739        11973888 A G
           rs6691499     1        0.119792        11979231 C T
           rs2038028     1        0.119796        11979556 A G
          rs17037529     1        0.119804        11980449 T C
           rs9786969     1        0.119818        11981807 G A
           rs2639453     1        0.119825        11982544 T C
           rs6682554     1        0.119866        11986621 T C
          rs75208471     1        0.119880        11988003 C T
         rs113768896     1        0.119904        11990411 G A
           rs1208984     1        0.119952        11995176 A G
      snp_1_11995226     1        0.119952        11995226 A G
          rs75973521     1        0.119976        11997641 C T
           rs6674558     1        0.120006        12000632 A G
          rs11802668     1        0.120007        12000670 T C
           rs6697996     1        0.120068        12006802 T G
            rs744754     1        0.120082        12008203 C T
           rs2336379     1        0.120089        12008863 A G
           rs2336381     1        0.120090        12009024 A G
          rs34878020     1        0.120099        12009911 G A
           rs7529452     1        0.120100        12009955 C T
          rs60895266     1        0.120108        12010778 A G
          rs11585018     1        0.120123        12012328 G A
           rs2273286     1        0.120124        12012409 A G
          rs35958757     1        0.120128        12012753 G A
          rs41307745     1        0.120170        12016957 T G
           rs2273289     1        0.120183        12018290 T C
           rs2180180     1        0.120194        12019369 C T
           rs1130529     1        0.120242        12024235 C T
          rs78527487     1        0.120247        12024681 G A
           rs2230898     1        0.120264        12026355 A C
          rs35460537     1        0.120308        12030759 G T
           rs1540923     1        0.120320        12032030 A G
            rs879690     1        0.120348        12034805 T C
      snp_1_12034981     1        0.120350        12034981 C T
          rs61776498     1        0.120381        12038059 A G
           rs3753579     1        0.120386        12038591 G A
           rs2236054     1        0.120403        12040324 A G
           rs2180183     1        0.120405        12040479 T C
         rs114306601     1        0.120420        12042012 T G
           rs2236055     1        0.120423        12042261 A G
         rs116836244     1        0.120427        12042739 C T
           rs3766744     1        0.120437        12043717 G A
           rs1474868     1        0.120442        12044164 C T
            rs873458     1        0.120461        12046089 G A
          rs61733200     1        0.120494        12049384 C T
          rs77458527     1        0.120494        12049390 C T
           rs4846085     1        0.120506        12050634 T C
           rs6675934     1        0.120524        12052405 G A
           rs1810563     1        0.120540        12054030 G A
           rs2295281     1        0.120594        12059412 C T
           rs6676963     1        0.120606        12060565 T C
          rs17037564     1        0.120609        12060869 A G
          rs74052923     1        0.120620        12062020 G A
           rs2236057     1        0.120622        12062205 A G
           rs1042837     1        0.120658        12065841 C T
         rs112638989     1        0.120664        12066418 T C
           rs7550536     1        0.120670        12067044 T G
          rs76020240     1        0.120715        12071540 C A
           rs1042842     1        0.120717        12071680 A G
          rs41278636     1        0.120719        12071853 G A
         rs112550280     1        0.120724        12072352 C T
         rs112854268     1        0.120724        12072399 T C
             rs14305     1        0.120725        12072534 C T
          rs41278638     1        0.120727        12072722 A G
         rs115706485     1        0.120728        12072783 C A
          rs11554507     1        0.120731        12073110 C T
          rs78523898     1        0.120732        12073198 C T
          rs76084874     1        0.120756        12075563 G A
           rs2295282     1        0.120826        12082583 T C
          rs11588779     1        0.120829        12082881 C T
           rs2295283     1        0.120829        12082926 A G
           rs2295289     1        0.120898        12089845 C T
           rs4514248     1        0.120900        12090001 T C
           rs1208993     1        0.120959        12095868 A G
          rs75858531     1        0.120961        12096114 A G
          rs11121850     1        0.120976        12097568 C T
           rs7530770     1        0.121010        12100985 T C
         rs111863246     1        0.121018        12101824 C T
          rs12042105     1        0.121050        12105048 T C
          rs12759042     1        0.121053        12105332 T G
         rs114916358     1        0.121088        12108777 C T
           rs6541012     1        0.121127        12112720 C T
           rs6662024     1        0.121132        12113240 G A
          rs77105161     1        0.121147        12114740 C T
           rs4427416     1        0.121157        12115691 T C
          rs12118403     1        0.121177        12117691 G A
          rs12029016     1        0.121285        12128498 G A
           rs4491070     1        0.121301        12130051 C T
           rs6690493     1        0.121355        12135526 A G
          rs11569813     1        0.121382        12138197 G A
           rs2297875     1        0.121415        12141461 A G
           rs6698465     1        0.121421        12142117 T C
          rs12133231     1        0.121478        12147753 G A
          rs17037598     1        0.121534        12153413 G T
          rs11569835     1        0.121573        12157288 T C
           rs6541014     1        0.121641        12164090 C T
           rs4845895     1        0.121641        12164137 A G
           rs2230622     1        0.121644        12164437 C T
          rs10864549     1        0.121650        12165037 T C
          rs11569859     1        0.121651        12165130 G A
          rs12092682     1        0.121669        12166855 G T
          rs11569864     1        0.121685        12168523 C T
           rs4846091     1        0.121686        12168584 G A
          rs11121868     1        0.121710        12170974 C T
            rs501525     1        0.121808        12180805 C T
           rs2486316     1        0.121832        12183245 G T
          rs17422381     1        0.121844        12184423 G A
          rs11121876     1        0.121858        12185774 A G
           rs1148476     1        0.121868        12186797 T C
           rs1148475     1        0.121869        12186933 A G
            rs551062     1        0.121875        12187541 T C
           rs1201122     1        0.121885        12188482 G A
            rs603879     1        0.121895        12189489 C T
            rs535068     1        0.121896        12189561 G A
           rs7517758     1        0.121923        12192253 A G
           rs1201171     1        0.121923        12192270 A G
           rs7551317     1        0.121923        12192306 C T
           rs1148471     1        0.121946        12194612 G A
           rs3766735     1        0.121947        12194745 G A
            rs671106     1        0.121982        12198179 G A
           rs6541015     1        0.121986        12198592 T C
      snp_1_12206524     1        0.122065        12206524 C T
            rs641941     1        0.122067        12206652 A G
            rs631272     1        0.122068        12206755 G A
            rs630542     1        0.122069        12206866 G T
            rs967403     1        0.122092        12209208 A G
          rs11583360     1        0.122124        12212385 T G
            rs648194     1        0.122132        12213165 T C
           rs1148459     1        0.122179        12217852 T G
            rs652284     1        0.122188        12218812 G A
            rs816060     1        0.122199        12219910 A G
          rs80216029     1        0.122237        12223681 G A
            rs523661     1        0.122242        12224158 A G
            rs522807     1        0.122242        12224239 C A
            rs496888     1        0.122328        12232806 T C
           rs1148458     1        0.122331        12233061 A G
            rs976881     1        0.122338        12233754 T C
            rs597519     1        0.122349        12234885 T C
           rs5745977     1        0.122395        12239530 G A
           rs3766730     1        0.122407        12240676 G A
            rs616645     1        0.122408        12240824 T G
           rs6697733     1        0.122425        12242458 T C
            rs478143     1        0.122457        12245708 T G
      snp_1_12246214     1        0.122462        12246214 A G
           rs1201157     1        0.122490        12249031 A G
            rs548580     1        0.122498        12249770 G A
            rs683240     1        0.122498        12249829 A G
           rs5746014     1        0.122509        12250888 T C
           rs5746016     1        0.122510        12250979 C T
            rs666078     1        0.122513        12251318 G A
            rs653667     1        0.122518        12251808 T G
           rs2228494     1        0.122529        12252927 G A
           rs1061622     1        0.122530        12252955 T G
           rs5746026     1        0.122531        12253062 G A
           rs2229700     1        0.122540        12254015 T C
           rs2275416     1        0.122542        12254201 G A
            rs235249     1        0.122582        12258231 T C
           rs5746051     1        0.122620        12261972 A G
           rs5746059     1        0.122628        12262792 A G
          rs17883933     1        0.122636        12263586 G A
            rs235219     1        0.122644        12264355 A G
           rs1061624     1        0.122673        12267265 A G
           rs1061631     1        0.122685        12268499 G A
           rs5746074     1        0.122687        12268721 G A
            rs235214     1        0.122715        12271503 T C
          rs74053364     1        0.122778        12277803 G A
           rs7552664     1        0.122780        12277967 C A
           rs7550488     1        0.122789        12278932 A G
            rs235236     1        0.122800        12280033 A G
            rs235235     1        0.122821        12282122 G T
          rs28621804     1        0.122873        12287270 T C
            rs235242     1        0.122891        12289138 T C
            rs235256     1        0.122962        12296232 C A
          rs11121892     1        0.123041        12304081 C T
            rs374450     1        0.123053        12305286 G A
           rs7547379     1        0.123066        12306614 T C
           rs6541016     1        0.123067        12306734 T G
            rs235246     1        0.123166        12316584 A G
            rs235243     1        0.123200        12319994 G T
            rs170954     1        0.123278        12327781 A C
          rs12062499     1        0.123284        12328406 A G
           rs3765339     1        0.123293        12329295 C T
       Affx-50008817     1        0.123379        12337882 G A
           rs7532523     1        0.123418        12341758 C T
           rs3765337     1        0.123426        12342599 T G
         rs112308430     1        0.123502        12350184 C T
         rs111835883     1        0.123518        12351775 G T
       Affx-50008859     1        0.123640        12364039 A G
      snp_1_12368484     1        0.123685        12368484 G T
          rs72866643     1        0.123702        12370206 A G
      snp_1_12371817     1        0.123718        12371817 G A
          rs76822758     1        0.123736        12373602 G A
           rs6685273     1        0.123737        12373748 C T
          rs11121901     1        0.123758        12375782 A G
          rs17037979     1        0.123768        12376779 T G
          rs72866661     1        0.123799        12379888 A G
          rs72866671     1        0.123847        12384730 C T
          rs28612934     1        0.123956        12395623 T C
           rs6660347     1        0.124203        12420300 T C
          rs17037998     1        0.124426        12442558 A G
           rs7526212     1        0.124508        12450829 G T
          rs79075849     1        0.124583        12458264 A G
          rs10492976     1        0.124588        12458797 G A
           rs7547740     1        0.124631        12463073 G A
           rs4845899     1        0.124655        12465498 A G
          rs72868274     1        0.124771        12477089 G A
          rs12057615     1        0.124779        12477906 T C
           rs6660365     1        0.124805        12480504 T C
            rs580233     1        0.124868        12486792 G A
          rs28678156     1        0.124998        12499791 A G
          rs12746212     1        0.125024        12502427 T C
          rs11121910     1        0.125052        12505157 T C
          rs12068684     1        0.125070        12506960 A G
            rs475983     1        0.125089        12508943 A G
         rs138747494     1        0.125151        12515134 T C
           rs7519797     1        0.125156        12515591 C T
          rs12137084     1        0.125210        12521029 G A
          rs12731666     1        0.125247        12524652 T C
          rs78578274     1        0.125287        12528672 G A
          rs12408116     1        0.125335        12533468 T C
         rs116732636     1        0.125402        12540191 T C
           rs2206321     1        0.125408        12540763 A G
         rs113608659     1        0.125438        12543768 G T
          rs78839604     1        0.125461        12546121 A C
          rs78900734     1        0.125468        12546798 T G
          rs77051716     1        0.125469        12546946 C T
         rs114945323     1        0.125513        12551264 A G
          rs76807970     1        0.125546        12554607 T C
         rs114318123     1        0.125573        12557324 A G
         rs141068851     1        0.125575        12557530 C T
         rs117470349     1        0.125615        12561472 A G
          rs75498616     1        0.125640        12563981 A G
           rs6541024     1        0.125651        12565147 T C
          rs78818133     1        0.125655        12565476 T C
          rs76386504     1        0.125684        12568408 G T
          rs75727233     1        0.125702        12570203 G A
         rs142277469     1        0.125702        12570218 A G
          rs12743366     1        0.125722        12572154 C T
          rs72869544     1        0.125728        12572850 T G
          rs72869545     1        0.125732        12573249 T C
          rs12129750     1        0.125738        12573823 G A
          rs11121917     1        0.125751        12575090 T C
          rs12406819     1        0.125772        12577209 G A
          rs12077605     1        0.125833        12583346 T C
          rs76028933     1        0.125838        12583808 T C
           rs7543597     1        0.125923        12592282 C T
           rs7546779     1        0.125934        12593371 C T
           rs4846107     1        0.125936        12593561 A G
          rs56089820     1        0.125964        12596355 T G
          rs78001009     1        0.125975        12597490 C A
            rs760943     1        0.125984        12598434 T C
           rs6541025     1        0.125994        12599422 G A
           rs7521256     1        0.126004        12600396 T C
           rs2038118     1        0.126030        12602979 A G
           rs7522534     1        0.126047        12604691 C T
           rs6541027     1        0.126050        12605011 C T
           rs6541030     1        0.126082        12608178 A G
          rs12062307     1        0.126119        12611852 C T
          rs11589283     1        0.126123        12612280 G A
           rs6541032     1        0.126140        12614029 T C
          rs12568880     1        0.126141        12614071 G A
          rs11121931     1        0.126170        12617009 G A
           rs4845904     1        0.126191        12619096 G A
           rs6541035     1        0.126205        12620545 C T
          rs10864566     1        0.126214        12621442 G A
          rs72871158     1        0.126216        12621576 G A
          rs12711522     1        0.126238        12623803 C T
          rs12057979     1        0.126245        12624494 A G
          rs10864570     1        0.126251        12625101 T C
           rs6541037     1        0.126262        12626155 A G
           rs4846118     1        0.126265        12626549 T C
          rs11121939     1        0.126276        12627574 G A
           rs4997711     1        0.126277        12627680 G T
           rs4072868     1        0.126285        12628471 A C
          rs11121941     1        0.126354        12635412 T C
          rs77973391     1        0.126371        12637058 G A
           rs4845907     1        0.126372        12637160 G A
          rs61776828     1        0.126374        12637399 A C
         rs114878208     1        0.126383        12638296 G A
           rs6661239     1        0.126387        12638689 T C
           rs2275875     1        0.126390        12638964 T C
           rs3128458     1        0.126401        12640127 G A
           rs3128451     1        0.126415        12641488 G T
           rs3128449     1        0.126418        12641758 G A
           rs3128446     1        0.126421        12642129 G A
          rs12029485     1        0.126422        12642243 T G
          rs79911034     1        0.126456        12645601 C T
         rs182447343     1        0.126482        12648194 C A
           rs7535209     1        0.126501        12650076 T C
         rs116157612     1        0.126519        12651925 G A
          rs78721879     1        0.126533        12653261 G A
          rs12045736     1        0.126540        12654035 C T
           rs4846125     1        0.126588        12658809 A G
           rs4846126     1        0.126633        12663304 G A
           rs4846127     1        0.126638        12663774 C T
         rs115378547     1        0.126651        12665137 G T
          rs12027375     1        0.126693        12669341 C T
           rs4846128     1        0.126704        12670396 C T
         rs113922075     1        0.126709        12670853 C T
           rs4394668     1        0.126712        12671229 T C
           rs4618985     1        0.126713        12671324 A C
           rs5022242     1        0.126717        12671703 T C
      snp_1_12674160     1        0.126742        12674160 G A
           rs6679088     1        0.126743        12674271 T G
          rs11589038     1        0.126748        12674759 A G
           rs3000901     1        0.126753        12675268 A G
           rs4240903     1        0.126757        12675699 G A
          rs11121951     1        0.126762        12676205 C T
           rs3010928     1        0.126787        12678741 T C
           rs6689733     1        0.126802        12680180 G A
           rs3000896     1        0.126826        12682574 T C
           rs6699993     1        0.126832        12683190 G T
           rs3010931     1        0.126843        12684324 C T
          rs12402628     1        0.126848        12684837 G T
           rs1892067     1        0.126869        12686912 C T
          rs12070206     1        0.126897        12689692 G A
          rs72858705     1        0.126900        12690028 C A
          rs12061913     1        0.126924        12692425 A G
           rs4845911     1        0.126931        12693125 G A
           rs7521520     1        0.126982        12698213 G T
          rs72858715     1        0.126982        12698246 C T
         rs150516824     1        0.126983        12698251 G A
           rs7544799     1        0.126983        12698290 C A
          rs12074804     1        0.127007        12700742 T C
           rs2489258     1        0.127008        12700815 T C
          rs74057605     1        0.127032        12703237 A G
          rs74057607     1        0.127064        12706359 C T
          rs17458785     1        0.127096        12709554 G A
           rs6541048     1        0.127096        12709649 A G
           rs6541050     1        0.127099        12709867 G T
           rs6680005     1        0.127142        12714228 C T
          rs34286740     1        0.127182        12718215 T C
           rs2257017     1        0.127188        12718815 A G
           rs2256901     1        0.127192        12719211 C T
           rs1892065     1        0.127220        12722028 A G
          rs11121955     1        0.127232        12723184 G A
           rs1419298     1        0.127259        12725943 T C
          rs74057619     1        0.127266        12726636 C T
           rs2245926     1        0.127282        12728153 G T
      snp_1_12729718     1        0.127297        12729718 G A
         rs111253563     1        0.127300        12730032 A G
           rs2265709     1        0.127316        12731572 T C
           rs2265711     1        0.127348        12734774 A G
           rs2489256     1        0.127369        12736942 A G
           rs9430768     1        0.127376        12737600 G A
           rs2255773     1        0.127399        12739867 A G
           rs1361912     1        0.127405        12740534 C T
           rs1419299     1        0.127409        12740907 G T
           rs3010942     1        0.127410        12740964 G T
           rs2489260     1        0.127412        12741240 G A
      snp_1_12743160     1        0.127432        12743160 G T
           rs7524074     1        0.127465        12746537 T C
          rs56725525     1        0.127514        12751377 C T
         rs112240716     1        0.127533        12753255 G T
           rs3010948     1        0.127546        12754569 C T
           rs7525394     1        0.127569        12756905 C T
         rs112881186     1        0.127583        12758323 C T
         rs113676049     1        0.127584        12758444 T C
         rs187756337     1        0.127636        12763596 C T
          rs10779772     1        0.127638        12763781 G T
           rs6541053     1        0.127649        12764919 C A
           rs3010872     1        0.127692        12769239 C T
           rs3000865     1        0.127732        12773174 C T
          rs79206989     1        0.127747        12774688 G A
           rs3000864     1        0.127750        12774999 T C
          rs79035362     1        0.127750        12775044 C T
           rs3000861     1        0.127759        12775851 A G
         rs115185186     1        0.127760        12775981 G T
           rs3000860     1        0.127762        12776218 A C
           rs3000857     1        0.127779        12777931 T C
           rs3010877     1        0.127796        12779618 T C
           rs4361998     1        0.127851        12785093 T G
           rs7513079     1        0.127855        12785494 G T
           rs3000931     1        0.127857        12785660 G T
           rs3010888     1        0.127876        12787632 C T
          rs17038468     1        0.127881        12788113 A G
       Affx-50009965     1        0.127882        12788199 C T
           rs3010903     1        0.127960        12796044 G T
          rs72860647     1        0.128003        12800301 T C
          rs17038489     1        0.128059        12805936 T C
           rs3000920     1        0.128062        12806196 C A
           rs6681939     1        0.128083        12808337 G A
          rs11809649     1        0.128086        12808591 A G
           rs7544445     1        0.128106        12810568 G A
          rs10864582     1        0.128140        12814048 A G
          rs10746500     1        0.128163        12816316 C T
           rs7531205     1        0.128168        12816777 G T
           rs4072841     1        0.128179        12817945 G A
          rs12097286     1        0.128188        12818841 A G
           rs1132185     1        0.128209        12820870 T C
          rs12059239     1        0.128211        12821075 A G
           rs1018386     1        0.128237        12823667 G A
           rs2359533     1        0.128242        12824223 G A
         rs114598133     1        0.128271        12827050 G A
           rs1008477     1        0.128292        12829219 T G
           rs2884717     1        0.128300        12830013 C T
          rs12037960     1        0.128306        12830590 C T
           rs1009864     1        0.128318        12831798 C T
          rs11121976     1        0.128334        12833428 T C
           rs4282833     1        0.128343        12834253 A G
           rs1812242     1        0.128359        12835868 T C
           rs2223390     1        0.128529        12852872 C T
          rs76193255     1        0.128541        12854097 T C
          rs76648802     1        0.128541        12854105 A G
           rs1736763     1        0.128607        12860749 C T
           rs2819610     1        0.128659        12865920 C T
            rs848428     1        0.128666        12866590 C T
           rs9308457     1        0.128669        12866899 G T
           rs1076640     1        0.128679        12867895 C T
            rs703805     1        0.128681        12868065 T C
            rs703804     1        0.128682        12868237 C A
            rs864728     1        0.128713        12871327 G T
           rs4845917     1        0.128802        12880153 C T
           rs9726225     1        0.128804        12880356 G A
          rs11122001     1        0.129112        12911200 C T
          rs12734121     1        0.129121        12912088 G A
          rs11810835     1        0.129139        12913896 C T
           rs1063796     1        0.129213        12921332 T C
          rs61780219     1        0.137403        13740322 A G
          rs71629813     1        0.137626        13762578 G T
          rs11579830     1        0.137751        13775122 A G
           rs9628697     1        0.137758        13775830 T C
          rs76573524     1        0.137815        13781517 G A
          rs10803321     1        0.137822        13782197 G A
          rs11581853     1        0.137833        13783319 T C
          rs11580598     1        0.137834        13783354 C T
           rs2999877     1        0.137851        13785062 A G
           rs2999878     1        0.137866        13786622 T C
          rs10803324     1        0.137870        13787005 G T
          rs12128613     1        0.137896        13789550 G A
           rs2999885     1        0.137898        13789776 A G
          rs12038949     1        0.137900        13789965 T C
           rs3013083     1        0.137932        13793207 A G
           rs3013086     1        0.137934        13793392 T C
          rs12564562     1        0.137937        13793697 G A
           rs3013090     1        0.137954        13795449 T C
          rs56973311     1        0.137974        13797425 A G
          rs79920768     1        0.137986        13798604 G A
           rs3124989     1        0.137989        13798945 T C
           rs2359534     1        0.137995        13799457 C T
      snp_1_13799631     1        0.137996        13799631 G A
           rs3013101     1        0.138001        13800135 T C
           rs2359535     1        0.138011        13801089 G A
           rs3013105     1        0.138023        13802325 T C
           rs3013106     1        0.138024        13802437 G A
           rs3013107     1        0.138038        13803814 T C
          rs72864589     1        0.138049        13804856 C T
           rs2940310     1        0.138057        13805706 C T
           rs3845607     1        0.138060        13806039 T C
           rs3845608     1        0.138092        13809227 T G
            rs391744     1        0.138134        13813404 G A
            rs454765     1        0.138135        13813462 G T
           rs6680362     1        0.138141        13814103 A G
            rs375996     1        0.138158        13815792 A G
           rs3013045     1        0.138161        13816121 A G
           rs6682501     1        0.138162        13816229 C T
            rs610136     1        0.138174        13817350 A G
            rs355040     1        0.138186        13818618 G A
            rs164951     1        0.138193        13819261 G A
            rs354590     1        0.138220        13822035 G A
            rs354592     1        0.138235        13823516 G A
            rs355049     1        0.138255        13825513 G T
          rs10803381     1        0.138274        13827439 G A
           rs2999899     1        0.138294        13829419 G A
          rs59715940     1        0.138303        13830306 G A
           rs3013047     1        0.138306        13830577 A G
           rs2999900     1        0.138308        13830815 T C
           rs2990678     1        0.138372        13837213 T C
           rs2940305     1        0.138376        13837629 C A
           rs2990679     1        0.138380        13838042 A G
           rs2990681     1        0.138391        13839125 G A
           rs3845609     1        0.138392        13839184 T C
           rs2999865     1        0.138413        13841295 A G
           rs4120256     1        0.138418        13841834 T C
          rs77130430     1        0.138446        13844562 A G
          rs16851109     1        0.138448        13844765 G A
            rs424296     1        0.138450        13845032 G A
            rs396938     1        0.138478        13847795 C T
         rs114331947     1        0.138515        13851547 A G
          rs16851217     1        0.138522        13852232 C T
          rs12031170     1        0.138526        13852641 G A
           rs2168201     1        0.138527        13852683 A G
      snp_1_13852744     1        0.138527        13852744 G A
          rs12750399     1        0.138530        13852955 G A
           rs3845610     1        0.138549        13854868 C T
          rs12124179     1        0.138558        13855758 G T
          rs72866357     1        0.138571        13857143 G A
           rs3856278     1        0.138596        13859570 A G
           rs6661954     1        0.138628        13862750 T C
          rs12564444     1        0.138633        13863307 G A
          rs72866362     1        0.138633        13863331 G T
          rs58712305     1        0.138636        13863632 G A
            rs354570     1        0.138638        13863815 T C
          rs10927839     1        0.138645        13864528 T C
          rs12034380     1        0.138661        13866127 G A
            rs444516     1        0.138710        13870966 C T
            rs367102     1        0.138736        13873608 A G
           rs1610562     1        0.138749        13874853 T C
           rs6684199     1        0.138805        13880522 A G
          rs10927872     1        0.138852        13885203 C T
          rs12042662     1        0.138853        13885279 G A
            rs355013     1        0.139031        13903098 T C
            rs946332     1        0.139037        13903715 C T
            rs241908     1        0.139040        13904036 A G
          rs12735797     1        0.139052        13905218 G A
           rs2361030     1        0.139066        13906554 C T
          rs12066711     1        0.139068        13906820 C T
            rs355021     1        0.139078        13907789 C T
           rs1262461     1        0.139081        13908105 A G
            rs355022     1        0.139087        13908690 C T
         rs116417369     1        0.139091        13909120 G A
          rs12031781     1        0.139102        13910152 C T
           rs1148454     1        0.139114        13911393 C T
          rs79633868     1        0.139126        13912618 A G
          rs10927903     1        0.139129        13912887 G A
            rs355028     1        0.139132        13913180 C T
           rs1148455     1        0.139142        13914230 C T
          rs10927904     1        0.139149        13914909 C T
          rs61777779     1        0.139157        13915681 T G
          rs10927905     1        0.139170        13916997 T C
          rs11804743     1        0.139174        13917411 C T
          rs12034614     1        0.139188        13918828 C A
          rs16851999     1        0.139198        13919780 G A
           rs1261025     1        0.139202        13920193 A G
           rs1261026     1        0.139208        13920807 G T
           rs7514217     1        0.139228        13922799 A G
          rs17390097     1        0.139239        13923944 A G
           rs1262460     1        0.139249        13924863 A G
            rs442112     1        0.139324        13932427 C T
            rs407829     1        0.139351        13935141 C T
            rs399869     1        0.139352        13935174 C A
             rs92406     1        0.139354        13935402 C A
            rs372349     1        0.139357        13935667 C T
      snp_1_13936601     1        0.139366        13936601 C T
           rs4391657     1        0.139373        13937281 T C
           rs3820304     1        0.139388        13938788 A G
           rs1539114     1        0.139435        13943528 A C
            rs876931     1        0.139446        13944568 T C
           rs9651090     1        0.139457        13945726 C T
          rs80355898     1        0.139459        13945932 G A
           rs1767676     1        0.139469        13946868 G A
          rs11588651     1        0.139479        13947905 A G
          rs12085273     1        0.139480        13948047 G T
           rs1772635     1        0.139482        13948225 C A
          rs72633931     1        0.139489        13948878 T G
          rs17390405     1        0.139491        13949087 G A
          rs16852412     1        0.139495        13949479 T C
          rs16852432     1        0.139498        13949831 A G
          rs12144423     1        0.139517        13951715 A G
           rs7515525     1        0.139529        13952864 G T
         rs116387144     1        0.139529        13952896 G A
          rs72867992     1        0.139537        13953672 T G
          rs12408369     1        0.139547        13954726 G A
          rs10803420     1        0.139549        13954853 T C
          rs10803421     1        0.139565        13956484 T C
         rs115423088     1        0.139565        13956514 T C
           rs4661410     1        0.139567        13956731 A G
          rs12143609     1        0.139574        13957405 C T
          rs80122938     1        0.139576        13957636 C T
           rs3897424     1        0.139656        13965618 A C
           rs4661998     1        0.139678        13967844 T G
           rs4662000     1        0.139679        13967944 G A
          rs12057925     1        0.139685        13968534 G A
          rs77600351     1        0.139686        13968607 A G
          rs16852640     1        0.139714        13971360 G A
          rs12561812     1        0.139733        13973250 G T
           rs2487631     1        0.139773        13977327 G T
           rs2495022     1        0.139881        13988076 T C
           rs2495024     1        0.139884        13988403 T C
           rs2486182     1        0.139892        13989227 T C
           rs2486178     1        0.139921        13992069 A G
          rs10492979     1        0.139925        13992480 A G
           rs2495037     1        0.139928        13992846 A G
         rs114817378     1        0.139967        13996689 C T
          rs76964261     1        0.139974        13997417 G A
           rs4662010     1        0.140010        14001018 C T
          rs10737913     1        0.140046        14004623 C T
         rs112213639     1        0.140077        14007698 A G
          rs78991687     1        0.140079        14007903 C T
           rs2487653     1        0.140105        14010534 G A
         rs113788505     1        0.140138        14013794 G A
           rs3856318     1        0.140202        14020192 C T
           rs4077841     1        0.140204        14020405 T C
           rs4662019     1        0.140247        14024728 T C
           rs2495060     1        0.140320        14032007 G A
         rs112356868     1        0.140327        14032716 A G
           rs6693939     1        0.140346        14034592 A C
          rs10927932     1        0.140389        14038946 C T
           rs6429794     1        0.140454        14045394 T G
           rs2495049     1        0.140515        14051541 C T
          rs16852866     1        0.140535        14053474 T C
          rs10489152     1        0.140549        14054903 A G
          rs10489151     1        0.140557        14055709 C T
          rs60839750     1        0.140620        14061975 A G
           rs1203631     1        0.140672        14067208 A G
           rs1203630     1        0.140679        14067851 A G
         rs111668165     1        0.140681        14068100 C T
         rs114034230     1        0.140703        14070302 G A
           rs1203619     1        0.140766        14076565 G A
           rs1211211     1        0.140802        14080223 T C
           rs7522689     1        0.140807        14080748 G A
         rs112806475     1        0.140812        14081185 C T
      snp_1_14083123     1        0.140831        14083123 C T
           rs1203632     1        0.140871        14087114 A C
         rs116360324     1        0.140874        14087444 G T
          rs12059565     1        0.140903        14090308 A G
           rs1406417     1        0.140929        14092865 A C
           rs2235524     1        0.140960        14096030 C A
           rs2359756     1        0.140964        14096420 A G
           rs2359758     1        0.140965        14096523 T C
           rs1210110     1        0.140968        14096821 T C
          rs17346675     1        0.140971        14097082 T C
          rs17350795     1        0.141056        14105639 G A
          rs61747661     1        0.141059        14105946 T C
          rs61747664     1        0.141063        14106330 C T
           rs1203651     1        0.141091        14109114 A G
          rs17346709     1        0.141097        14109667 T C
      snp_1_14116069     1        0.141161        14116069 G A
          rs11580688     1        0.141172        14117228 G A
           rs1203642     1        0.141191        14119085 T C
           rs1203641     1        0.141198        14119840 C T
           rs1203638     1        0.141219        14121892 G T
          rs59511459     1        0.141229        14122876 G T
          rs75296687     1        0.141230        14122957 A G
         rs143718520     1        0.141238        14123825 G A
           rs2281170     1        0.141241        14124098 G A
           rs2281169     1        0.141241        14124110 G A
          rs61775129     1        0.141250        14124977 T C
            rs760914     1        0.141267        14126651 G T
           rs2281164     1        0.141306        14130628 A G
           rs2244634     1        0.141342        14134154 G T
           rs2281161     1        0.141344        14134437 A G
           rs2744690     1        0.141378        14137801 A C
           rs2744687     1        0.141388        14138813 T G
           rs2245197     1        0.141392        14139196 T C
           rs2235516     1        0.141405        14140457 A G
          rs11588426     1        0.141420        14141988 T G
           rs6663564     1        0.141447        14144694 T C
           rs2235514     1        0.141469        14146935 G A
          rs11807771     1        0.141484        14148410 G T
           rs2697971     1        0.141484        14148441 T G
           rs2744682     1        0.141492        14149249 A G
           rs2697970     1        0.141495        14149505 C A
           rs2697969     1        0.141496        14149601 C T
           rs2697968     1        0.141496        14149622 T C
           rs2697965     1        0.141505        14150505 T C
           rs2697963     1        0.141507        14150740 G T
           rs2697962     1        0.141510        14150992 T C
              rs2903     1        0.141515        14151506 C T
           rs2697960     1        0.141538        14153837 A G
          rs74768333     1        0.141541        14154114 A G
           rs2744677     1        0.141547        14154723 G T
           rs2495090     1        0.141551        14155055 C T
          rs11810924     1        0.141565        14156530 A G
          rs12092520     1        0.141567        14156651 C T
           rs2697983     1        0.141576        14157577 A G
           rs7530376     1        0.141588        14158776 G A
          rs10927938     1        0.141602        14160212 T C
           rs1203690     1        0.141620        14162023 T G
           rs1203683     1        0.141643        14164286 C A
          rs75997909     1        0.141801        14180066 C T
           rs1203623     1        0.141807        14180703 G T
         rs114764995     1        0.141807        14180711 G A
           rs6665674     1        0.141857        14185682 G A
           rs1033452     1        0.141881        14188053 G A
          rs59801306     1        0.141897        14189659 G A
          rs10927942     1        0.141903        14190328 G A
            rs720035     1        0.141907        14190669 A G
       Affx-50010621     1        0.141914        14191385 G T
         rs146177359     1        0.141928        14192817 G A
           rs1203658     1        0.141929        14192919 A G
           rs7537478     1        0.141930        14192950 C T
          rs12074343     1        0.141932        14193231 C A
          rs72871323     1        0.141933        14193271 C T
      snp_1_14197715     1        0.141977        14197715 T C
          rs11806865     1        0.141981        14198107 C T
         rs191771945     1        0.141987        14198683 A G
          rs77106621     1        0.142026        14202623 A G
           rs7521299     1        0.142053        14205300 T G
           rs2744656     1        0.142056        14205571 G A
          rs61777376     1        0.142061        14206061 G A
          rs77641548     1        0.142080        14208038 T C
           rs1203696     1        0.142085        14208488 T C
           rs9287293     1        0.142086        14208571 G A
           rs1203698     1        0.142093        14209336 G A
         rs111543930     1        0.142099        14209876 A G
          rs10737914     1        0.142107        14210730 G T
          rs12091229     1        0.142140        14213963 A G
           rs1528787     1        0.142143        14214348 A G
           rs1528786     1        0.142144        14214412 A G
          rs17350970     1        0.142161        14216150 C T
            rs760911     1        0.142184        14218438 G A
           rs1358577     1        0.142202        14220186 A G
          rs56176039     1        0.142242        14224180 A G
           rs2038095     1        0.142250        14224999 A G
          rs10927950     1        0.142252        14225157 G A
           rs2038094     1        0.142252        14225175 T C
          rs75709376     1        0.142266        14226634 C T
           rs6429800     1        0.142281        14228077 G A
           rs1203709     1        0.142285        14228490 G T
          rs75105468     1        0.142301        14230131 A C
           rs1203706     1        0.142320        14231992 G A
           rs7536590     1        0.142329        14232891 C T
           rs6697531     1        0.142349        14234944 T G
       Affx-50010656     1        0.142386        14238639 C T
          rs12753596     1        0.142396        14239571 T G
          rs12745720     1        0.142401        14240110 C T
          rs12122426     1        0.142404        14240350 A C
          rs16853148     1        0.142428        14242772 C T
          rs10803436     1        0.142457        14245737 G A
           rs6429804     1        0.142507        14250674 A G
          rs12127990     1        0.142521        14252088 C T
           rs1534946     1        0.142522        14252247 A G
           rs7542884     1        0.142524        14252372 T G
          rs61777400     1        0.142524        14252443 C T
           rs7543063     1        0.142526        14252577 T C
          rs10489150     1        0.142536        14253566 A G
          rs10927959     1        0.142538        14253821 A G
          rs77948758     1        0.142543        14254320 C T
           rs6661262     1        0.142547        14254750 G A
           rs7519744     1        0.142558        14255834 G A
           rs7535502     1        0.142558        14255847 A G
           rs1005302     1        0.142562        14256246 A G
          rs12031316     1        0.142564        14256372 C A
           rs1005301     1        0.142569        14256864 C T
          rs12029613     1        0.142578        14257761 G A
          rs12032457     1        0.142601        14260106 G A
           rs2206585     1        0.142619        14261909 G T
          rs72871392     1        0.142654        14265445 C T
          rs12081055     1        0.142680        14268042 C T
           rs4662054     1        0.142685        14268523 A G
           rs6660353     1        0.142697        14269713 A G
          rs10927961     1        0.142707        14270746 C A
           rs6672976     1        0.142721        14272069 T C
           rs4661453     1        0.142723        14272338 T C
          rs10927965     1        0.142731        14273093 C T
          rs10927966     1        0.142758        14275763 C T
         rs143727586     1        0.142782        14278226 G T
          rs10927969     1        0.142795        14279513 G A
          rs16853258     1        0.142796        14279619 A G
           rs2359896     1        0.142806        14280562 G A
           rs6678469     1        0.142815        14281451 C T
          rs16853268     1        0.142834        14283444 A G
          rs12043211     1        0.142845        14284460 C T
           rs7519027     1        0.142852        14285215 G A
           rs4662057     1        0.142865        14286464 G A
          rs12044299     1        0.142881        14288119 G A
          rs11811031     1        0.142885        14288538 C T
          rs12118400     1        0.142908        14290847 A G
         rs111578711     1        0.142911        14291084 A G
           rs1883645     1        0.142918        14291845 G A
          rs12117960     1        0.142919        14291910 C T
           rs1883644     1        0.142942        14294181 G A
           rs6429815     1        0.142947        14294749 A C
           rs2092432     1        0.142959        14295851 C T
          rs10803440     1        0.142965        14296513 A C
          rs10927972     1        0.142971        14297110 G A
          rs12024045     1        0.142972        14297220 A G
          rs10803442     1        0.142977        14297683 T C
           rs7543486     1        0.142980        14298014 G A
          rs10927975     1        0.143000        14300012 T G
           rs2359898     1        0.143001        14300092 G A
          rs12028225     1        0.143014        14301434 A G
          rs10927976     1        0.143021        14302142 G A
          rs12059926     1        0.143029        14302883 C T
           rs2359899     1        0.143032        14303160 A G
            rs725398     1        0.143038        14303756 C T
          rs17351137     1        0.143084        14308446 A G
           rs4661462     1        0.143111        14311056 A G
           rs7539510     1        0.143114        14311374 T C
          rs10489148     1        0.143135        14313480 G T
          rs10927981     1        0.143144        14314370 T C
           rs6678410     1        0.143146        14314580 T C
          rs12034667     1        0.143186        14318571 A G
           rs6681501     1        0.143205        14320502 G T
           rs6694090     1        0.143211        14321148 C T
          rs12038457     1        0.143213        14321350 T G
          rs10927982     1        0.143221        14322119 G A
          rs12743327     1        0.143223        14322324 T C
          rs11585369     1        0.143224        14322389 A G
          rs10927987     1        0.143269        14326943 C T
           rs6676661     1        0.143290        14329027 G A
          rs12129723     1        0.143319        14331940 G A
         rs115575023     1        0.143346        14334638 A G
          rs10803448     1        0.143348        14334758 A G
         rs149614016     1        0.143373        14337273 A G
           rs2223624     1        0.143378        14337844 T C
           rs6657972     1        0.143379        14337881 T C
          rs72875205     1        0.143384        14338444 G A
          rs12566758     1        0.143388        14338807 T C
           rs4662072     1        0.143399        14339851 T C
           rs6429821     1        0.143412        14341157 G A
          rs16853407     1        0.143419        14341876 C T
           rs6429822     1        0.143423        14342347 G A
           rs6669709     1        0.143427        14342695 A G
          rs80151337     1        0.143443        14344263 G T
         rs115030562     1        0.143457        14345651 C T
          rs12040786     1        0.143457        14345710 A C
           rs7551405     1        0.143463        14346319 G T
          rs76704435     1        0.143478        14347777 T G
           rs6657377     1        0.143485        14348468 G T
           rs7529368     1        0.143493        14349267 A G
            rs973857     1        0.143514        14351366 G T
          rs12141686     1        0.143518        14351800 C T
         rs114025122     1        0.143520        14352013 A G
           rs6671077     1        0.143524        14352418 G T
           rs2359907     1        0.143526        14352554 C T
          rs10927998     1        0.143530        14352963 A G
           rs3929673     1        0.143531        14353071 T G
           rs4579751     1        0.143543        14354311 G A
           rs4662076     1        0.143579        14357851 T G
           rs2206587     1        0.143588        14358807 G A
           rs2206586     1        0.143592        14359224 C T
            rs970898     1        0.143594        14359356 T C
           rs7414562     1        0.143598        14359780 G A
          rs61273485     1        0.143602        14360203 A G
           rs2013482     1        0.143604        14360423 A G
           rs7551069     1        0.143617        14361749 A G
          rs72859438     1        0.143637        14363662 A C
          rs75424784     1        0.143639        14363903 C T
         rs143633837     1        0.143640        14363960 G A
           rs2359908     1        0.143646        14364575 T C
      snp_1_14364873     1        0.143649        14364873 A G
           rs2359911     1        0.143650        14364975 C T
           rs2294811     1        0.143658        14365793 C A
          rs16853482     1        0.143660        14365966 A G
          rs79326648     1        0.143660        14365969 T G
           rs1079990     1        0.143681        14368129 G T
           rs4662089     1        0.143683        14368289 A G
           rs2359912     1        0.143705        14370487 C T
            rs761162     1        0.143711        14371137 T G
           rs6429824     1        0.143712        14371175 G A
          rs10754907     1        0.143722        14372163 T C
          rs12748863     1        0.143768        14376799 C A
           rs4662096     1        0.143790        14379022 G T
            rs729799     1        0.143792        14379204 T G
           rs2092434     1        0.143798        14379806 T C
          rs72861225     1        0.143824        14382396 C T
           rs4662101     1        0.143840        14384016 A G
          rs10737918     1        0.143851        14385135 A G
          rs78036427     1        0.143856        14385579 G T
           rs4661468     1        0.143866        14386559 A G
            rs727668     1        0.143871        14387134 C T
          rs79947740     1        0.143875        14387542 A G
          rs79508522     1        0.143889        14388862 A G
          rs72641641     1        0.143909        14390866 G A
      snp_1_14391297     1        0.143913        14391297 G A
          rs72861252     1        0.143930        14392989 A G
          rs16853537     1        0.143930        14393002 A G
            rs715339     1        0.143947        14394717 T G
            rs742545     1        0.143978        14397803 G A
         rs150199157     1        0.143996        14399565 G A
      snp_1_14401899     1        0.144019        14401899 A G
           rs4661470     1        0.144078        14407802 G T
           rs3817959     1        0.144080        14408015 G A
           rs3817948     1        0.144088        14408786 A G
      snp_1_14408902     1        0.144089        14408902 A G
          rs12726425     1        0.144097        14409685 C T
          rs12139399     1        0.144132        14413237 A G
          rs75166770     1        0.144169        14416920 G A
          rs10928003     1        0.144182        14418186 C T
         rs184115809     1        0.144182        14418217 C T
           rs7523983     1        0.144229        14422886 A G
         rs117148639     1        0.144292        14429244 G A
          rs61775678     1        0.144321        14432129 T C
          rs72862564     1        0.144369        14436913 T G
           rs7515917     1        0.144390        14439042 T C
          rs10928013     1        0.144399        14439900 T C
           rs6664213     1        0.144401        14440141 T G
           rs6664316     1        0.144409        14440876 A G
           rs7519796     1        0.144414        14441384 A G
          rs10928016     1        0.144417        14441738 G A
           rs2157565     1        0.144444        14444425 T C
          rs16853600     1        0.144448        14444796 T C
            rs916430     1        0.144458        14445793 G A
          rs55932232     1        0.144481        14448133 C T
           rs4662110     1        0.144486        14448571 C T
           rs2359942     1        0.144491        14449136 T C
           rs2001150     1        0.144522        14452246 T G
           rs4578218     1        0.144530        14453003 G A
           rs4662112     1        0.144554        14455441 T C
          rs16853613     1        0.144557        14455748 A G
            rs717538     1        0.144572        14457230 C A
           rs7535589     1        0.144581        14458092 C T
          rs10928027     1        0.144585        14458516 T C
           rs6684998     1        0.144589        14458859 C T
           rs6689825     1        0.144590        14458969 A G
           rs2187942     1        0.144591        14459141 T C
           rs7546559     1        0.144604        14460356 A G
           rs3921124     1        0.144606        14460619 G A
           rs2227241     1        0.144606        14460643 C T
           rs2213847     1        0.144610        14460986 G A
          rs10737920     1        0.144618        14461834 G A
           rs6671472     1        0.144635        14463452 G A
           rs6686025     1        0.144635        14463497 A G
          rs10928029     1        0.144652        14465151 G A
          rs12079247     1        0.144654        14465450 T C
           rs6678827     1        0.144658        14465791 G A
           rs1417144     1        0.144661        14466085 T G
          rs12082321     1        0.144683        14468341 A G
           rs1934656     1        0.144686        14468557 C T
          rs10803463     1        0.144689        14468901 T C
          rs74310449     1        0.144700        14469986 T C
          rs12738487     1        0.144738        14473805 A G
          rs12758112     1        0.144739        14473926 G A
          rs11586698     1        0.144750        14474976 T G
          rs72643142     1        0.144752        14475202 C T
          rs17353931     1        0.144765        14476490 A G
          rs17351732     1        0.144766        14476584 A C
            rs929125     1        0.144779        14477944 G A
          rs10928042     1        0.144867        14486691 C T
           rs7532380     1        0.144872        14487230 C A
          rs10928043     1        0.144873        14487284 T C
           rs9803674     1        0.144905        14490497 T C
           rs2185398     1        0.144914        14491380 C T
          rs10928046     1        0.144915        14491498 A G
           rs7542472     1        0.144938        14493787 T C
           rs6692603     1        0.144948        14494770 T C
          rs10489144     1        0.144950        14495003 G A
           rs6692372     1        0.144952        14495162 A G
           rs1160541     1        0.144960        14496041 G A
          rs11591032     1        0.144962        14496237 C T
           rs1339372     1        0.144967        14496719 C A
          rs12568548     1        0.144968        14496787 G A
           rs7513551     1        0.144997        14499675 A G
           rs4145433     1        0.145006        14500563 G A
           rs4145435     1        0.145006        14500606 G A
         rs112769661     1        0.145025        14502462 C A
           rs6702418     1        0.145026        14502623 G A
            rs646835     1        0.145056        14505595 T C
         rs112760309     1        0.145056        14505645 G A
          rs10928050     1        0.145071        14507057 A G
            rs675997     1        0.145075        14507542 A C
          rs10803473     1        0.145077        14507690 A G
          rs10754914     1        0.145077        14507739 G A
          rs10803474     1        0.145078        14507803 G T
            rs577987     1        0.145093        14509276 A G
          rs12736419     1        0.145093        14509334 T C
            rs574360     1        0.145097        14509688 A G
          rs12736835     1        0.145102        14510164 A G
         rs112360690     1        0.145111        14511053 G A
            rs517269     1        0.145113        14511349 C T
      snp_1_14513468     1        0.145135        14513468 G A
            rs657359     1        0.145136        14513609 G T
           rs6679368     1        0.145159        14515925 A G
            rs641343     1        0.145190        14518979 G A
           rs1339367     1        0.145190        14518991 C T
         rs139665639     1        0.145204        14520411 G A
       Affx-50010891     1        0.145213        14521333 A G
         rs113625262     1        0.145233        14523337 C T
            rs504469     1        0.145255        14525531 G T
            rs653504     1        0.145259        14525934 T G
          rs12076696     1        0.145298        14529825 A G
          rs16853788     1        0.145301        14530135 A C
         rs111913823     1        0.145305        14530482 G A
         rs112697961     1        0.145381        14538140 G T
            rs647287     1        0.145392        14539152 A G
            rs677769     1        0.145413        14541312 T C
           rs1339366     1        0.145441        14544080 G A
            rs487185     1        0.145460        14546009 G A
          rs10492980     1        0.145478        14547799 G T
          rs12040954     1        0.145507        14550729 G A
          rs12724109     1        0.145538        14553812 A G
           rs4478803     1        0.145591        14559081 C T
         rs141414584     1        0.145601        14560109 A G
          rs10803475     1        0.145612        14561171 G T
           rs6698014     1        0.145664        14566390 T C
           rs6683875     1        0.145671        14567111 G A
          rs12024171     1        0.145677        14567691 T C
          rs10157045     1        0.145751        14575084 G A
          rs10158007     1        0.145753        14575256 T C
          rs12403204     1        0.145760        14575992 A C
           rs4631686     1        0.145775        14577474 G A
           rs7412716     1        0.145777        14577730 A G
          rs72644438     1        0.145799        14579913 G T
          rs78494195     1        0.145828        14582772 G A
          rs12402327     1        0.145836        14583625 G A
          rs10928056     1        0.145856        14585648 G A
           rs4662137     1        0.145865        14586542 A G
           rs4662138     1        0.145866        14586554 C T
          rs12077532     1        0.145890        14588963 T G
         rs113904270     1        0.145903        14590320 G T
          rs28581603     1        0.145927        14592734 G T
          rs10803478     1        0.145932        14593177 G A
         rs116016051     1        0.145940        14593963 A G
          rs10754916     1        0.145940        14594027 T C
          rs10928060     1        0.145957        14595692 C T
          rs12406699     1        0.145981        14598055 C T
           rs7555815     1        0.146032        14603198 T C
          rs11808667     1        0.146073        14607341 A G
         rs116258744     1        0.146078        14607815 A G
           rs1339363     1        0.146112        14611211 A G
          rs74057149     1        0.146117        14611679 G A
           rs6683535     1        0.146127        14612723 A C
           rs1538534     1        0.146228        14622770 T G
           rs6668724     1        0.146235        14623470 T C
          rs10927407     1        0.146293        14629281 C A
           rs1416624     1        0.146296        14629604 C T
          rs11589133     1        0.146303        14630326 C T
            rs946481     1        0.146359        14635852 A C
          rs77183168     1        0.146368        14636793 A G
          rs13375460     1        0.146376        14637581 T C
           rs3737643     1        0.146386        14638612 G A
          rs13373827     1        0.146406        14640620 C T
          rs16853913     1        0.146408        14640807 G T
           rs7552034     1        0.146475        14647480 C T
          rs16853931     1        0.146477        14647667 G A
          rs79956802     1        0.146479        14647927 C T
          rs16853946     1        0.146486        14648592 A G
          rs80092537     1        0.146491        14649128 C T
      snp_1_14649876     1        0.146499        14649876 T C
         rs111521060     1        0.146500        14649994 T G
          rs17395713     1        0.146507        14650679 G T
       Affx-50011009     1        0.146518        14651811 A G
          rs78158000     1        0.146523        14652285 A G
           rs2149507     1        0.146528        14652782 G A
          rs16853957     1        0.146544        14654408 A G
      snp_1_14654618     1        0.146546        14654618 G A
       Affx-50011014     1        0.146569        14656851 T C
            rs820626     1        0.146571        14657100 T G
         rs112597903     1        0.146600        14659955 G A
            rs820623     1        0.146613        14661294 C T
         rs146262680     1        0.146636        14663605 A G
            rs703801     1        0.146636        14663626 T C
            rs703797     1        0.146661        14666142 G A
          rs12028092     1        0.146692        14669229 G A
           rs2789742     1        0.146708        14670764 C T
           rs1416631     1        0.146723        14672341 T G
            rs768725     1        0.146725        14672479 A G
           rs2789745     1        0.146728        14672771 C T
          rs12134370     1        0.146728        14672797 C T
       Affx-50011026     1        0.146728        14672829 G A
           rs2789746     1        0.146730        14673025 G A
           rs2794612     1        0.146733        14673271 T C
           rs7355173     1        0.146769        14676909 C T
          rs12134023     1        0.146777        14677729 C A
           rs3897492     1        0.146787        14678726 A G
          rs12239349     1        0.146796        14679601 A C
           rs4111265     1        0.146886        14688607 C T
          rs12129808     1        0.146887        14688707 T C
          rs35095692     1        0.146895        14689481 G T
         rs113081136     1        0.146906        14690559 G A
            rs820671     1        0.146923        14692271 A G
           rs7538154     1        0.146927        14692672 C T
          rs36073328     1        0.146945        14694453 G A
          rs72869032     1        0.146952        14695196 C T
           rs6429654     1        0.146986        14698609 T G
          rs10754853     1        0.146995        14699523 C T
           rs1539170     1        0.147005        14700486 A G
          rs10803271     1        0.147008        14700829 C T
           rs7519457     1        0.147026        14702567 A G
           rs3856271     1        0.147026        14702568 C T
           rs1556083     1        0.147033        14703298 A G
          rs11590846     1        0.147039        14703854 C T
           rs6689141     1        0.147044        14704441 C T
          rs12025649     1        0.147147        14714665 C T
           rs6686602     1        0.147159        14715919 G T
           rs1005767     1        0.147180        14717983 A G
           rs2050941     1        0.147198        14719847 A G
          rs56131624     1        0.147212        14721185 A C
            rs943919     1        0.147259        14725869 A G
            rs943918     1        0.147260        14726049 A G
          rs12048175     1        0.147262        14726169 G A
          rs12122566     1        0.147264        14726396 C T
          rs12141361     1        0.147265        14726485 A C
           rs1328830     1        0.147316        14731583 C T
          rs12405445     1        0.147320        14732019 C T
          rs79145133     1        0.147357        14735727 A G
            rs820672     1        0.147384        14738391 A C
           rs4308970     1        0.147438        14743776 G A
           rs4573512     1        0.147440        14743972 A G
          rs12119451     1        0.147446        14744591 A G
           rs4128690     1        0.147449        14744881 C T
          rs10927431     1        0.147455        14745480 T C
          rs12123898     1        0.147456        14745572 G A
           rs7531416     1        0.147488        14748760 G A
           rs1328827     1        0.147516        14751585 G T
          rs74724543     1        0.147525        14752452 A G
           rs6429659     1        0.147546        14754646 T C
          rs10754856     1        0.147558        14755827 C T
           rs2183101     1        0.147596        14759635 A G
          rs12078377     1        0.147614        14761365 A G
           rs3889322     1        0.147625        14762465 G T
           rs3927512     1        0.147639        14763918 C T
       Affx-50011131     1        0.147653        14765332 A G
           rs1079222     1        0.147665        14766528 C T
           rs1079221     1        0.147667        14766669 A G
          rs10927437     1        0.147713        14771290 A G
          rs12401776     1        0.147714        14771398 C T
           rs6659859     1        0.147737        14773656 G A
           rs6658316     1        0.147758        14775805 T C
          rs10803280     1        0.147761        14776117 C A
           rs6659078     1        0.147767        14776732 A C
           rs6662664     1        0.147778        14777770 A G
          rs16850259     1        0.147779        14777904 T G
         rs183761669     1        0.147805        14780521 T C
           rs6678375     1        0.147810        14781039 T G
          rs10492983     1        0.147820        14781984 G A
           rs6682103     1        0.147824        14782380 T G
           rs6690681     1        0.147826        14782589 G T
         rs146508829     1        0.147828        14782779 A G
          rs12564154     1        0.147895        14789535 C T
           rs4233527     1        0.147904        14790362 C T
           rs4661496     1        0.147906        14790631 T C
          rs10927440     1        0.147908        14790842 C T
           rs9429255     1        0.147909        14790893 C T
           rs2480054     1        0.147925        14792535 A G
          rs78179663     1        0.147945        14794465 C T
         rs112094539     1        0.147948        14794800 C T
           rs2480057     1        0.147964        14796432 A G
           rs2480060     1        0.148012        14801153 G A
       Affx-50011166     1        0.148014        14801430 A G
         rs138822458     1        0.148026        14802551 A G
           rs7555566     1        0.148049        14804874 A G
           rs4369222     1        0.148052        14805215 C T
           rs2486762     1        0.148077        14807686 T C
          rs61771913     1        0.148083        14808252 T C
           rs2480061     1        0.148088        14808756 T G
           rs4382718     1        0.148093        14809267 G A
           rs2480063     1        0.148118        14811781 G A
           rs1934489     1        0.148130        14812993 C T
          rs10927442     1        0.148148        14814759 G A
          rs75351012     1        0.148195        14819521 G A
          rs12129734     1        0.148198        14819757 A G
          rs12142754     1        0.148216        14821610 C T
         rs184782140     1        0.148217        14821731 G A
          rs16850389     1        0.148232        14823190 A G
          rs12031064     1        0.148236        14823637 G A
         rs116513770     1        0.148247        14824686 G A
      snp_1_14825658     1        0.148257        14825658 C A
          rs12125185     1        0.148257        14825696 A C
          rs12733612     1        0.148260        14826029 A G
          rs10803284     1        0.148309        14830866 A G
          rs10803285     1        0.148310        14830984 C A
          rs10733135     1        0.148311        14831066 G A
      snp_1_14831791     1        0.148318        14831791 G T
          rs77167506     1        0.148359        14835884 C A
          rs78112219     1        0.148375        14837479 C T
          rs16850413     1        0.148377        14837706 G T
          rs12038215     1        0.148385        14838513 T C
           rs5009206     1        0.148395        14839485 C A
          rs11807837     1        0.148412        14841189 A C
          rs12733185     1        0.148425        14842486 G A
          rs12138326     1        0.148455        14845459 G A
          rs61771925     1        0.148460        14845979 A G
         rs116440800     1        0.148473        14847261 C T
           rs3892594     1        0.148491        14849088 C T
           rs6673698     1        0.148500        14849996 T C
          rs12044865     1        0.148533        14853297 G A
          rs75003443     1        0.148583        14858314 G A
            rs868803     1        0.148641        14864123 G A
           rs2211180     1        0.148646        14864580 T C
      snp_1_14866020     1        0.148660        14866020 T C
      snp_1_14868541     1        0.148685        14868541 G A
           rs3927648     1        0.148697        14869726 C T
          rs10927460     1        0.148706        14870568 A G
          rs79239173     1        0.148709        14870920 A G
           rs4523510     1        0.148727        14872671 A G
           rs4385705     1        0.148760        14876032 G A
         rs112984314     1        0.148778        14877837 G A
          rs12031233     1        0.148784        14878386 G A
           rs4661291     1        0.148888        14888753 T C
          rs12034577     1        0.148900        14890046 A G
          rs10927466     1        0.148901        14890071 G A
         rs112744955     1        0.148948        14894803 C T
           rs6693569     1        0.148974        14897443 A G
           rs6703840     1        0.149004        14900419 A G
          rs10927468     1        0.149012        14901191 A G
           rs7527439     1        0.149023        14902252 G A
         rs113906934     1        0.149023        14902320 C T
            rs619719     1        0.149072        14907214 G A
          rs10803288     1        0.149088        14908839 C A
         rs115165264     1        0.149097        14909684 G T
         rs146383980     1        0.149106        14910583 C T
           rs6685406     1        0.149109        14910920 G A
            rs809755     1        0.149110        14911005 T C
       Affx-50011238     1        0.149154        14915445 G A
          rs10733136     1        0.149155        14915476 C T
           rs6676514     1        0.149274        14927445 A G
           rs1344418     1        0.149294        14929423 G T
      snp_1_14931641     1        0.149316        14931641 C T
           rs2473627     1        0.149326        14932613 T C
            rs566329     1        0.149328        14932790 T C
            rs671337     1        0.149329        14932915 A G
           rs2473626     1        0.149343        14934288 G A
         rs181162051     1        0.149359        14935893 C T
         rs141142054     1        0.149364        14936363 T G
          rs11576795     1        0.149377        14937702 T C
            rs693191     1        0.149388        14938803 C T
           rs6668635     1        0.149412        14941194 G A
         rs113040361     1        0.149423        14942345 T C
         rs113945312     1        0.149431        14943102 T C
          rs11578959     1        0.149442        14944191 G T
         rs113726026     1        0.149443        14944290 T C
           rs7542378     1        0.149450        14945041 C A
         rs111233992     1        0.149451        14945099 C T
         rs112782749     1        0.149451        14945129 T C
         rs112290834     1        0.149452        14945199 A G
          rs11579756     1        0.149479        14947920 T C
         rs113833661     1        0.149488        14948762 C T
          rs16850611     1        0.149513        14951305 C T
       Affx-50011275     1        0.149518        14951799 C T
         rs139374482     1        0.149578        14957757 C T
          rs10927473     1        0.149602        14960173 T G
          rs12758763     1        0.149607        14960685 T C
      snp_1_14961240     1        0.149612        14961240 G A
           rs6690160     1        0.149615        14961463 A C
         rs139535781     1        0.149631        14963091 C T
         rs115523118     1        0.149637        14963733 G A
           rs2294888     1        0.149656        14965569 G A
[truncated: 81,234,784 more chars]
