# Supplementary material for: Genetic transitions in the Neolithic and Bronze Age at Mas d’en Boixos (Catalonia, Spain)
Source: iScience. 2025 Jun 11;28(7):112871. doi: 10.1016/j.isci.2025.112871 (PMC12273517; doi:10.1016/j.isci.2025.112871)
Supplement: Data S1. Genotype dataset in Eigenstrat format [file mmc20.zip › MDB_Genotype_Dataset/MDB.ind]

           MDB_24197 U     MDB_EBA
           MDB_24195 U     MDB_EBA
           MDB_24215 U     MDB_EBA
           MDB_24212 U     MDB_EBA
           MDB_24228 U      MDB_MN
           MDB_24233 U     MDB_EBA
           MDB_24194 U     MDB_EBA
           MDB_24227 U      MDB_MN
